# Supplementary material for: Putative Candidate Drug Targets for Sarcopenia-Related Traits Identified Through Mendelian Randomization Analysis of the Blood Proteome
Source: Front Genet. 2022 Jul 22;13:923429. doi: 10.3389/fgene.2022.923429 (PMC9354522; doi:10.3389/fgene.2022.923429)
Supplement: Supplementary file 1 [file DataSheet1.xlsx]

## Sheet: supplemental table 1
supplemental table 1. 784 disease traits analyzed in the Phe-MR analysis
PheCode	Number of cases	Number of controls	Number of excluded controls	Phenotype Description	Phenotype Category
401	77977	330366	618	Hypertension	circulatory system
401.1	77723	330366	872	Essential hypertension	circulatory system
550	47344	361617	0	Abdominal hernia	digestive
785	41316	367645	0	Abdominal pain	symptoms
716	38715	365819	4427	Other arthropathies	musculoskeletal
716.9	37043	365819	6099	Arthropathy NOS	musculoskeletal
272	35927	373034	0	Disorders of lipoid metabolism	endocrine/metabolic
530	35852	369275	3834	Diseases of esophagus	digestive
272.1	35844	373034	83	Hyperlipidemia	endocrine/metabolic
272.11	33242	373034	2685	Hypercholesterolemia	endocrine/metabolic
530.1	32108	369275	7578	Esophagitis, GERD and related diseases	digestive
418	31429	377532	0	Nonspecific chest pain	circulatory system
411	31355	377103	503	Ischemic Heart Disease	circulatory system
535	28941	378124	1896	Gastritis and duodenitis	digestive
306	28791	365476	14694	Other mental disorder	mental disorders
740	28439	380522	0	Osteoarthrosis	musculoskeletal
562	27311	334783	46867	Diverticulosis and diverticulitis	digestive
562.1	27268	334783	46910	Diverticulosis	digestive
550.2	27126	361617	20218	Diaphragmatic hernia	digestive
495	26332	375505	7124	Asthma	respiratory
427	24681	380919	3361	Cardiac dysrhythmias	circulatory system
599	24031	384930	0	Other symptoms/disorders or the urinary system	genitourinary
455	23896	369592	15473	Hemorrhoids	circulatory system
564	22138	334783	52040	Functional digestive disorders	digestive
197	21798	370604	16559	Chemotherapy	neoplasms
578	21137	385157	2667	Gastrointestinal hemorrhage	digestive
366	20352	388609	0	Cataract	sense organs
208	20204	386011	2746	Benign neoplasm of colon	neoplasms
250	20203	388756	2	Diabetes mellitus	endocrine/metabolic
411.4	20023	377103	11835	Coronary atherosclerosis	circulatory system
318	19780	379355	9826	Tobacco use disorder	mental disorders
250.2	18945	388756	1260	Type 2 diabetes	endocrine/metabolic
626	18580	377857	12524	Disorders of menstruation and other abnormal bleeding from female genital tract	genitourinary
960	18430	381797	8734	Poisoning by antibiotics	injuries & poisonings
740.1	17691	380522	10748	Osteoarthritis; localized	musculoskeletal
195	16725	370604	21632	Cancer, suspected or other	neoplasms
459	16544	387905	4512	Other disorders of circulatory system	circulatory system
593	16409	379936	12616	Hematuria	genitourinary
1019	16398	392563	0	Other ill-defined and unknown causes of morbidity and mortality	symptoms
459.9	16366	387905	4690	Circulatory disease NEC	circulatory system
574	16225	391307	1429	Cholelithiasis and cholecystitis	digestive
411.3	16175	377103	15683	Angina pectoris	circulatory system
960.2	16090	381797	11074	Allergy/adverse effect of penicillin	injuries & poisonings
550.1	15995	361617	31349	Inguinal hernia	digestive
195.1	15979	370604	22378	Malignant neoplasm, other	neoplasms
561	15977	334783	58201	Symptoms involving digestive system	digestive
626.1	15880	377857	15224	Irregular menstrual cycle/bleeding	genitourinary
716.2	15790	365819	27352	Unspecified monoarthritis	musculoskeletal
558	15747	334783	58431	Noninfectious gastroenteritis	digestive
835	15430	391457	2074	Internal derangement of knee	injuries & poisonings
564.9	15392	334783	58786	Personal history of diseases of digestive system	digestive
565	14997	387338	6626	Anal and rectal conditions	digestive
726	14983	378711	15267	Peripheral enthesopathies and allied syndromes	musculoskeletal
411.8	14921	377103	16937	Other chronic ischemic heart disease, unspecified	circulatory system
244	14871	391429	2661	Hypothyroidism	endocrine/metabolic
427.2	14820	380919	13222	Atrial fibrillation and flutter	circulatory system
530.11	14223	369275	25463	GERD	digestive
244.4	14171	391429	3361	Hypothyroidism NOS	endocrine/metabolic
574.1	13777	391307	3877	Cholelithiasis	digestive
172	13752	395071	138	Skin cancer	neoplasms
578.8	13222	385157	10582	Hemorrhage of rectum and anus	digestive
317	12922	379355	16684	Alcohol-related disorders	mental disorders
174	12898	388549	7514	Breast cancer	neoplasms
174.1	12671	388549	7741	Breast cancer [female]	neoplasms
351	12592	394067	2302	Other peripheral nerve disorders	neurological
296	12560	365476	30925	Mood disorders	mental disorders
591	12491	379936	16534	Urinary tract infection	genitourinary
740.9	12436	380522	16003	Osteoarthrosis NOS	musculoskeletal
285	12256	390026	6679	Other anemias	hematopoietic
041	12187	393897	2877	Bacterial infection NOS	infectious diseases
454	12172	369592	27197	Varicose veins	circulatory system
618	11966	396730	265	Genital prolapse	genitourinary
296.2	11901	365476	31584	Depression	mental disorders
174.11	11874	388549	8538	Malignant neoplasm of female breast	neoplasms
789	11706	397255	0	Nausea and vomiting	symptoms
411.2	11703	377103	20155	Myocardial infarction	circulatory system
454.1	11697	369592	27672	Varicose veins of lower extremity	circulatory system
760	11274	397687	0	Back pain	symptoms
172.2	11149	395071	2741	Other non-epithelial cancer of skin	neoplasms
278	10968	397993	0	Overweight, obesity and other hyperalimentation	endocrine/metabolic
622	10881	396384	1696	Polyp of female genital organs	genitourinary
278.1	10799	397993	169	Obesity	endocrine/metabolic
627	10699	377857	20405	Menopausal and postmenopausal disorders	genitourinary
218	10610	391653	6698	Benign neoplasm of uterus	neoplasms
530.14	10551	369275	29135	Reflux esophagitis	digestive
496	10502	375505	22954	Chronic airway obstruction	respiratory
563	10442	334783	63736	Constipation	digestive
218.1	10345	391653	6963	Uterine leiomyoma	neoplasms
480	10059	398538	364	Pneumonia	respiratory
596	9933	394699	4329	Other disorders of bladder	genitourinary
735	9865	394914	4182	Acquired foot deformities	musculoskeletal
626.12	9820	377857	21284	Excessive or frequent menstruation	genitourinary
726.1	9668	378711	20582	Enthesopathy	musculoskeletal
198	9483	370604	28874	Secondary malignant neoplasm	neoplasms
519	9436	399525	0	Other diseases of respiratory system, not elsewhere classified	respiratory
619	9332	399629	0	Noninflammatory female genital disorders	genitourinary
722	9241	391917	7803	Intervertebral disc disorders	musculoskeletal
788	9163	399798	0	Syncope and collapse	symptoms
1011	9140	399821	0	Complications of surgical and medical procedures	injuries & poisonings
512	9128	399833	0	Other symptoms of respiratory system	respiratory
627.1	9109	377857	21995	Postmenopausal bleeding	genitourinary
740.11	9069	380522	19370	Osteoarthrosis, localized, primary	musculoskeletal
008	8991	399970	0	Intestinal infection	infectious diseases
317.1	8968	379355	20638	Alcoholism	mental disorders
706	8948	399255	758	Diseases of sebaceous glands	dermatologic
706.2	8876	399255	830	Sebaceous cyst	dermatologic
599.4	8856	384930	15175	Urinary incontinence	genitourinary
519.8	8844	399525	592	Other diseases of respiratory system, NEC	respiratory
433	8742	399017	1202	Cerebrovascular disease	circulatory system
803	8521	387765	12675	Fracture of upper limb	injuries & poisonings
1009	8440	400521	0	Injury, NOS	injuries & poisonings
366.2	8369	388609	11983	Senile cataract	sense organs
535.8	8147	378124	22690	Other specified gastritis	digestive
745	8037	400924	0	Pain in joint	musculoskeletal
721	7930	391917	9114	Spondylosis and allied disorders	musculoskeletal
622.1	7910	396384	4667	Polyp of corpus uteri	genitourinary
339	7891	398780	2290	Other headache syndromes	neurological
280	7787	390026	11148	Iron deficiency anemias	hematopoietic
216	7722	400618	621	Benign neoplasm of skin	neoplasms
743	7682	401279	0	Osteoporosis, osteopenia and pathological fracture	musculoskeletal
535.6	7655	378124	23182	Duodenitis	digestive
727	7629	378711	22621	Other disorders of synovium, tendon, and bursa	musculoskeletal
618.1	7462	396730	4769	Prolapse of vaginal walls	genitourinary
276	7455	401506	0	Disorders of fluid, electrolyte, and acid-base balance	endocrine/metabolic
681	7451	397635	3875	Superficial cellulitis and abscess	dermatologic
531	7436	401525	0	Peptic ulcer (excl. esophageal)	digestive
280.1	7414	390026	11521	Iron deficiency anemias, unspecified or not due to blood loss	hematopoietic
565.1	7408	387338	14215	Anal and rectal polyp	digestive
800	7251	387765	13945	Fracture of lower limb	injuries & poisonings
585	6985	397602	4374	Renal failure	genitourinary
426	6959	380919	21083	Cardiac conduction disorders	circulatory system
300	6939	365476	36546	Anxiety disorders	mental disorders
965	6910	381797	20254	Poisoning by analgesics, antipyretics, and antirheumatics	injuries & poisonings
599.2	6755	384930	17276	Retention of urine	genitourinary
480.1	6710	398538	3713	Bacterial pneumonia	respiratory
735.3	6699	394914	7348	Hallux valgus (Bunion)	musculoskeletal
624	6688	399509	2764	Symptoms involving female genital tract	genitourinary
594	6643	401005	1313	Urinary calculus	genitourinary
790	6619	402342	0	Nonspecific findings on examination of blood	symptoms
743.1	6484	401279	1198	Osteoporosis	musculoskeletal
532	6482	369275	33204	Dysphagia	digestive
507	6448	397411	5102	Pleurisy; pleural effusion	respiratory
790.6	6413	402342	206	Other abnormal blood chemistry	symptoms
300.1	6375	365476	37110	Anxiety disorder	mental disorders
773	6327	402634	0	Pain in limb	symptoms
214	6271	401613	1077	Lipoma	neoplasms
614	6204	399757	3000	Inflammatory diseases of female pelvic organs	genitourinary
729	6170	378711	24080	Other disorders of soft tissues	musculoskeletal
386	6134	402827	0	Vertiginous syndromes and other disorders of vestibular system	sense organs
1010	5972	402989	0	Other tests	symptoms
480.11	5951	398538	4472	Pneumococcal pneumonia	respiratory
624.9	5924	399509	3528	stress incontinence, female	genitourinary
512.7	5884	399833	3244	Shortness of breath	respiratory
573	5847	400055	3059	Other disorders of liver	digestive
458	5827	387905	15229	Hypotension	circulatory system
689	5782	403179	0	Disorder of skin and subcutaneous tissue NOS	dermatologic
374	5726	399306	3929	Other disorders of eyelids	sense organs
743.11	5622	401279	2060	Osteoporosis NOS	musculoskeletal
159	5584	393372	10005	Malignant neoplasm of other and ill-defined sites within the digestive organs and peritoneum	neoplasms
687	5554	403407	0	Symptoms affecting skin	dermatologic
564.1	5548	334783	68630	Irritable Bowel Syndrome	digestive
681.5	5547	397635	5779	Cellulitis and abscess of leg, except foot	dermatologic
681.3	5539	397635	5787	Cellulitis and abscess of arm/hand	dermatologic
702	5522	398746	4693	Degenerative skin conditions and other dermatoses	dermatologic
1002	5512	403449	0	Symptoms concerning nutrition, metabolism, and development	symptoms
681.6	5502	397635	5824	Cellulitis and abscess of foot, toe	dermatologic
771	5493	403468	0	Musculoskeletal symptoms referable to limbs	symptoms
574.12	5472	391307	12182	Cholelithiasis with other cholecystitis	digestive
634	5463	400946	2552	Miscarriage; stillbirth	pregnancy complications
618.2	5428	396730	6803	Uterine/Uterovaginal prolapse	genitourinary
428	5415	402834	712	Congestive heart failure; nonhypertensive	circulatory system
198.1	5379	370604	32978	Secondary malignancy of lymph nodes	neoplasms
704	5344	402357	1260	Diseases of hair and hair follicles	dermatologic
665	5335	401037	2589	Obstetrical/birth trauma	pregnancy complications
850	5329	394929	8703	Hemorrhage or hematoma complicating a procedure	injuries & poisonings
211	5280	395301	8380	Benign neoplasm of other parts of digestive system	neoplasms
803.2	5246	387765	15950	Fracture of radius and ulna	injuries & poisonings
530.12	5243	369275	34443	Ulcer of esophagus	digestive
327	5238	403723	0	Sleep disorders	neurological
578.9	5229	385157	18575	Hemorrhage of gastrointestinal tract	digestive
411.1	5181	377103	26677	Unstable angina (intermediate coronary syndrome)	circulatory system
735.2	5144	394914	8903	Acquired toe deformities	musculoskeletal
345	5087	395209	8665	Epilepsy, recurrent seizures, convulsions	neurological
721.1	5077	391917	11967	Spondylosis without myelopathy	musculoskeletal
470	4939	390045	13977	Septal Deviations/Turbinate Hypertrophy	respiratory
394	4895	402421	1645	Rheumatic disease of the heart valves	circulatory system
714	4879	365085	38997	Rheumatoid arthritis and other inflammatory polyarthropathies	musculoskeletal
701	4804	403875	282	Other hypertrophic and atrophic conditions of skin	dermatologic
628	4777	377857	26327	Ovarian cyst	genitourinary
771.1	4663	403468	830	Swelling of limb	symptoms
292	4655	402383	1923	Neurological disorders	mental disorders
214.1	4611	401613	2737	Lipoma of skin and subcutaneous tissue	neoplasms
386.9	4611	402827	1523	Dizziness and giddiness (Light-headedness and vertigo)	sense organs
153	4562	382756	21643	Colorectal cancer	neoplasms
555	4528	334783	69650	Inflammatory bowel disease and other gastroenteritis and colitis	digestive
585.1	4521	397602	6838	Acute renal failure	genitourinary
686	4520	397635	6806	Other local infections of skin and subcutaneous tissue	dermatologic
080	4489	402343	2129	Postoperative infection	infectious diseases
728	4488	378711	25762	Disorders of muscle, ligament, and fascia	musculoskeletal
327.3	4471	403723	767	Sleep apnea	neurological
365	4462	397761	6738	Glaucoma	sense organs
722.9	4434	391917	12610	Other and unspecified disc disorder	musculoskeletal
714.1	4412	365085	39464	Rheumatoid arthritis	musculoskeletal
655	4325	404636	0	Known or suspected fetal abnormality affecting management of mother	pregnancy complications
915	4289	403595	1077	Superficial injury without mention of infection	injuries & poisonings
428.2	4269	402834	1858	Heart failure NOS	circulatory system
415	4257	402375	2329	Pulmonary heart disease	circulatory system
389	4256	404562	143	Hearing loss	sense organs
395	4239	402421	2301	Heart valve disorders	circulatory system
1015	4230	404731	0	Effects of other external causes	symptoms
871	4219	400426	4316	Open wounds of extremities	injuries & poisonings
569	4200	387338	17423	Other disorders of intestine	digestive
289	4177	401375	3409	Other diseases of blood and blood-forming organs	hematopoietic
189	4165	404796	0	Cancer of urinary organs (incl. kidney and bladder)	neoplasms
433.2	4134	399017	5810	Occlusion of cerebral arteries	circulatory system
276.1	4123	401506	3332	Electrolyte imbalance	endocrine/metabolic
531.2	4109	401525	3327	Gastric ulcer	digestive
479	4101	390045	14815	Other upper respiratory disease	respiratory
597	4069	394699	10193	Other disorders of urethra and urinary tract	genitourinary
615	4053	399757	5151	Endometriosis	genitourinary
599.5	4037	384930	19994	Frequency of urination and polyuria	genitourinary
038	4005	393897	11059	Septicemia	infectious diseases
560	3994	334783	70184	Intestinal obstruction without mention of hernia	digestive
783	3940	405021	0	Fever of unknown origin	symptoms
528	3939	403323	1699	Diseases of the oral soft tissues, excluding lesions specific for gingiva and tongue	digestive
443	3927	400595	4439	Peripheral vascular disease	circulatory system
379	3910	401245	3806	Other disorders of eye	sense organs
451	3900	369592	35469	Phlebitis and thrombophlebitis	circulatory system
575	3892	391307	13762	Other biliary tract disease	digestive
362	3867	396859	8235	Other retinal disorders	sense organs
728.7	3843	378711	26407	Fasciitis	musculoskeletal
870	3837	400426	4698	Open wounds of head; neck; and trunk	injuries & poisonings
427.9	3832	380919	24210	Palpitations	circulatory system
626.14	3817	377857	27287	Irregular menstrual bleeding	genitourinary
288	3788	401375	3798	Diseases of white blood cells	hematopoietic
733	3773	391041	14147	Other disorders of bone and cartilage	musculoskeletal
274	3763	405198	0	Gout and other crystal arthropathies	endocrine/metabolic
720	3733	391917	13311	Spinal stenosis	musculoskeletal
550.4	3727	361617	43617	Umbilical hernia	digestive
180	3653	381902	23406	Cervical cancer and dysplasia	neoplasms
741	3634	402633	2694	Symptoms and disorders of the joints	musculoskeletal
451.2	3587	369592	35782	Phlebitis and thrombophlebitis of lower extremities	circulatory system
418.1	3582	377532	27847	Precordial pain	circulatory system
598	3547	405414	0	Abnormal findings on examination of urine	genitourinary
716.1	3535	365819	39607	Unspecified polyarthropathy or polyarthritis	musculoskeletal
458.9	3518	387905	17538	Hypotension NOS	circulatory system
728.71	3503	378711	26747	Contracture of palmar fascia [Dupuytren's disease]	musculoskeletal
573.7	3479	400055	5427	Abnormal results of function study of liver	digestive
709	3463	399404	6094	Diffuse diseases of connective tissue	dermatologic
622.2	3450	396384	9127	Mucous polyp of cervix	genitourinary
550.5	3448	361617	43896	Ventral hernia	digestive
798	3429	405532	0	Malaise and fatigue	symptoms
540	3409	405552	0	Appendiceal conditions	digestive
537	3404	378124	27433	Other disorders of stomach and duodenum	digestive
610	3379	401746	3836	Benign mammary dysplasias	genitourinary
586	3362	397602	7997	Other disorders of the kidney and ureters	genitourinary
804	3357	387765	17839	Fracture of hand or wrist	injuries & poisonings
426.3	3353	380919	24689	Bundle branch block	circulatory system
560.4	3346	334783	70832	Other intestinal obstruction	digestive
619.2	3336	399629	5996	Disorders of uterus, NEC	genitourinary
597.1	3331	394699	10931	Urethral stricture (not specified as infectious)	genitourinary
471	3311	390045	15605	Nasal polyps	respiratory
568	3308	387338	18315	Other disorders of peritoneum	digestive
368	3307	405654	0	Visual disturbances	sense organs
859	3265	394929	10767	Complication due to other implant and internal device	injuries & poisonings
361	3263	397761	7937	Retinal detachments and defects	sense organs
427.3	3236	380919	24806	Other specified cardiac dysrhythmias	circulatory system
427.1	3225	380919	24817	Paroxysmal tachycardia, unspecified	circulatory system
540.1	3217	405552	192	Appendicitis	digestive
274.1	3195	405198	568	Gout	endocrine/metabolic
555.2	3195	334783	70983	Ulcerative colitis	digestive
579	3195	385157	20609	Other symptoms involving abdomen and pelvis	digestive
594.1	3191	401005	4765	Calculus of kidney	genitourinary
727.4	3185	378711	27065	Ganglion and cyst of synovium, tendon, and bursa	musculoskeletal
288.1	3184	401375	4402	Decreased white blood cell count	hematopoietic
288.11	3184	401375	4402	Neutropenia	hematopoietic
371	3174	399306	6481	Inflammation of the eye	sense organs
858	3167	394929	10865	Complication of internal orthopedic device	injuries & poisonings
041.1	3149	393897	11915	Staphylococcus infections	infectious diseases
990	3130	403295	2536	Effects radiation NOS	injuries & poisonings
568.1	3108	387338	18515	Peritoneal adhesions (postoperative) (postinfection)	digestive
702.2	3092	403439	2430	Seborrheic keratosis	dermatologic
521	3091	398136	7734	Diseases of hard tissues of teeth	digestive
592	3088	379936	25937	Cystitis and urethritis	genitourinary
153.2	3051	382756	23154	Colon cancer	neoplasms
521.1	3051	398136	7774	Dental caries	digestive
625	3003	399509	6449	Pain and other symptoms associated with female genital organs	genitourinary
531.3	3002	401525	4434	Duodenal ulcer	digestive
293	2986	405975	0	Symptoms involving head and neck	mental disorders
394.2	2985	402421	3555	Mitral valve disease	circulatory system
187.2	2981	401788	4192	Malignant neoplasm of testis	neoplasms
819	2957	405554	450	Skull and face fracture and other intercranial injury	injuries & poisonings
592.1	2948	379936	26077	Cystitis	genitourinary
496.2	2934	375505	30522	Chronic bronchitis	respiratory
433.3	2920	399017	7024	Cerebral ischemia	circulatory system
870.3	2919	400426	5616	Other open wound of head and face	injuries & poisonings
742	2913	402633	3415	Derangement of joint, non-traumatic	musculoskeletal
687.4	2900	403407	2654	Disturbance of skin sensation	dermatologic
571	2895	400055	6011	Chronic liver disease and cirrhosis	digestive
395.1	2892	402421	3648	Nonrheumatic mitral valve disorders	circulatory system
512.8	2884	399833	6244	Cough	respiratory
619.3	2884	399629	6448	Noninflammatory disorders of cervix	genitourinary
340	2870	398780	7311	Migraine	neurological
614.5	2864	399757	6340	Inflammatory disease of cervix, vagina, and vulva	genitourinary
722.6	2846	391917	14198	Degeneration of intervertebral disc	musculoskeletal
276.5	2834	401506	4621	Hypovolemia	endocrine/metabolic
608	2833	389094	17034	Other disorders of male genital organs	genitourinary
994	2811	406150	0	Sepsis and SIRS	infectious diseases
994.2	2811	406150	0	Sepsis	infectious diseases
079	2806	403316	2839	Viral infection	infectious diseases
747	2796	406165	0	Cardiac and circulatory congenital anomalies	congenital anomalies
574.3	2761	391307	14893	Cholecystitis without cholelithiasis	digestive
727.1	2754	378711	27496	Synovitis and tenosynovitis	musculoskeletal
041.4	2744	393897	12320	E. coli	infectious diseases
350	2744	406217	0	Abnormal movement	neurological
008.5	2737	399970	6254	Bacterial enteritis	infectious diseases
709.7	2720	399404	6837	Unspecified diffuse connective tissue disease	dermatologic
165	2700	406226	35	Cancer within the respiratory system	neoplasms
496.21	2698	375505	30758	Obstructive chronic bronchitis	respiratory
172.1	2691	395071	11199	Melanomas of skin, dx or hx	neoplasms
172.11	2691	395071	11199	Melanomas of skin	neoplasms
577	2690	406271	0	Diseases of pancreas	digestive
525	2689	398136	8136	Other diseases of the teeth and supporting structures	digestive
250.1	2660	388756	17545	Type 1 diabetes	endocrine/metabolic
578.2	2639	385157	21165	Blood in stool	digestive
198.4	2638	370604	35719	Secondary malignant neoplasm of liver	neoplasms
574.2	2634	391307	15020	Calculus of bile duct	digestive
473	2630	390045	16286	Diseases of the larynx and vocal cords	respiratory
585.3	2629	397602	8730	Chronic renal failure [CKD]	genitourinary
289.4	2622	401375	4964	Lymphadenitis	hematopoietic
747.1	2618	406165	178	Cardiac congenital anomalies	congenital anomalies
540.11	2608	405552	801	Acute appendicitis	digestive
475	2602	390045	16314	Chronic sinusitis	respiratory
702.1	2594	403439	2928	Actinic keratosis	dermatologic
416	2573	402375	4013	Cardiomegaly	circulatory system
443.9	2566	400595	5800	Peripheral vascular disease, unspecified	circulatory system
509	2565	397411	8985	Respiratory failure, insufficiency, arrest	respiratory
669	2559	401037	5365	Complications of labor and delivery NEC	pregnancy complications
636	2558	400946	5457	Early or threatened labor; hemorrhage in early pregnancy	pregnancy complications
614.1	2546	399757	6658	Pelvic peritoneal adhesions, female (postoperative) (postinfection)	genitourinary
514	2500	406461	0	Abnormal findings examination of lungs	respiratory
426.9	2487	380919	25555	Cardiac pacemaker/device in situ	circulatory system
081	2485	402343	4133	Infection/inflammation of internal prosthetic device; implant; and graft	infectious diseases
184	2463	389695	16803	Cancer of other female genital organs	neoplasms
477	2456	390045	16460	Epistaxis or throat hemorrhage	respiratory
520	2449	398136	8376	Disorders of tooth development	digestive
367	2431	406530	0	Disorders of refraction and accommodation; blindness and low vision	sense organs
189.2	2427	404796	1738	Cancer of bladder	neoplasms
695	2420	402672	3869	Erythematous conditions	dermatologic
594.3	2417	401005	5539	Calculus of ureter	genitourinary
175	2415	387566	18980	Acquired absence of breast	neoplasms
229	2402	406559	0	Benign neoplasm of unspecified sites	neoplasms
371.3	2396	399306	7259	Inflammation of eyelids	sense organs
764	2383	405481	1097	Sciatica	symptoms
520.2	2364	398136	8461	Disturbances in tooth eruption	digestive
427.11	2359	380919	25683	Paroxysmal supraventricular tachycardia	circulatory system
701.2	2356	403875	2730	Scar conditions and fibrosis of skin	dermatologic
801	2339	387765	18857	Fracture of ankle and foot	injuries & poisonings
465	2335	406447	179	Acute upper respiratory infections of multiple or unspecified sites	respiratory
686.1	2302	397635	9024	Carbuncle and furuncle	dermatologic
696	2293	398199	8469	Psoriasis and related disorders	dermatologic
426.91	2283	380919	25759	Cardiac pacemaker in situ	circulatory system
661	2272	401037	5652	Fetal distress and abnormal forces of labor	pregnancy complications
202	2270	404466	2225	Cancer of other lymphoid, histiocytic tissue	neoplasms
381	2259	404888	1814	Otitis media and Eustachian tube disorders	sense organs
696.4	2237	398199	8525	Psoriasis	dermatologic
646	2235	406726	0	Other complications of pregnancy NEC	pregnancy complications
345.3	2232	395209	11520	Convulsions	neurological
375	2218	401245	5498	Disorders of lacrimal system	sense organs
198.2	2211	370604	36146	Secondary malignancy of respiratory organs	neoplasms
427.7	2193	380919	25849	Tachycardia NOS	circulatory system
362.2	2191	396859	9911	Degeneration of macula and posterior pole of retina	sense organs
292.4	2189	402383	4389	Altered mental status	mental disorders
362.29	2188	396859	9914	Macular degeneration (senile) of retina NOS	sense organs
516	2167	406794	0	Abnormal sputum	respiratory
800.3	2162	387765	19034	Fracture of tibia and fibula	injuries & poisonings
687.1	2157	403407	3397	Rash and other nonspecific skin eruption	dermatologic
198.6	2151	370604	36206	Secondary malignancy of bone	neoplasms
189.21	2146	404796	2019	Malignant neoplasm of bladder	neoplasms
433.31	2146	399017	7798	Transient cerebral ischemia	circulatory system
112	2134	406301	526	Candidiasis	infectious diseases
184.1	2127	389695	17139	Malignant neoplasm of ovary and other uterine adnexa	neoplasms
275	2127	406834	0	Disorders of mineral metabolism	endocrine/metabolic
426.2	2125	380919	25917	Atrioventricular [AV] block	circulatory system
939	2110	404817	2034	Atopic/contact dermatitis due to other or unspecified	dermatologic
184.11	2103	389695	17163	Malignant neoplasm of ovary	neoplasms
557	2103	334783	72075	Intestinal malabsorption (non-celiac)	digestive
165.1	2101	406226	634	Cancer of bronchus; lung	neoplasms
530.9	2100	369275	37586	Heartburn	digestive
153.3	2095	382756	24110	Malignant neoplasm of rectum, rectosigmoid junction, and anus	neoplasms
830	2094	391457	15410	Dislocation	injuries & poisonings
180.3	2090	381902	24969	Cervical intraepithelial neoplasia [CIN] [Cervical dysplasia]	neoplasms
724	2077	391917	14967	Other and unspecified disorders of back	musculoskeletal
516.1	2073	406794	94	Hemoptysis	respiratory
594.8	2055	401005	5901	Renal colic	genitourinary
428.1	2031	402834	4096	Congestive heart failure (CHF) NOS	circulatory system
420	2020	405779	1162	Carditis	circulatory system
509.1	2018	397411	9532	Respiratory failure	respiratory
474	2013	390045	16903	Acute and chronic tonsillitis	respiratory
508	2005	397411	9545	Pulmonary collapse; interstitial and compensatory emphysema	respiratory
635	2005	400946	6010	Hemorrhage during pregnancy; childbirth and postpartum	pregnancy complications
742.9	2000	402633	4328	Other derangement of joint	musculoskeletal
626.13	1989	377857	29115	Irregular menstrual cycle	genitourinary
707	1988	406973	0	Chronic ulcer of skin	dermatologic
577.1	1986	406271	704	Acute pancreatitis	digestive
613	1983	406978	0	Other nonmalignant breast conditions	genitourinary
596.1	1980	394699	12282	Bladder neck obstruction	genitourinary
290	1970	402383	4608	Delirium dementia and amnestic and other cognitive disorders	mental disorders
578.1	1961	385157	21843	Hematemesis	digestive
595	1951	401005	6005	Hydronephrosis	genitourinary
969	1940	381797	25224	Poisoning by psychotropic agents	injuries & poisonings
735.21	1939	394914	12108	Hammer toe (acquired)	musculoskeletal
650	1928	407033	0	Normal delivery	pregnancy complications
599.9	1926	384930	22105	Other abnormality of urination	genitourinary
738	1921	394914	12126	Other acquired musculoskeletal deformity	musculoskeletal
781	1886	407075	0	Symptoms involving nervous and musculoskeletal systems	symptoms
496.3	1882	375505	31574	Bronchiectasis	respiratory
530.3	1874	369275	37812	Stricture and stenosis of esophagus	digestive
242	1860	391429	15672	Thyrotoxicosis with or without goiter	endocrine/metabolic
557.1	1855	334783	72323	Celiac disease	digestive
801.1	1842	387765	19354	Fracture of foot	injuries & poisonings
374.3	1834	399306	7821	Ptosis of eyelid	sense organs
276.12	1826	401506	5629	Hyposmolality and/or hyponatremia	endocrine/metabolic
379.3	1825	401245	5891	Aphakia and other disorders of lens	sense organs
381.1	1824	404888	2249	Otitis media	sense organs
782	1816	407145	0	Symptoms involving skin and other integumentary tissue	symptoms
800.1	1814	387765	19382	Fracture of neck of femur	injuries & poisonings
442	1808	400595	6558	Other aneurysm	circulatory system
747.13	1799	406165	997	Congenital anomalies of great vessels	congenital anomalies
414	1796	377103	30062	Other forms of chronic heart disease	circulatory system
430	1796	399017	8148	Intracranial hemorrhage	circulatory system
761	1796	407165	0	Cervicalgia	symptoms
522	1795	398136	9030	Diseases of pulp and periapical tissues	digestive
202.2	1793	404466	2702	Non-Hodgkins lymphoma	neoplasms
287	1791	406281	889	Purpura and other hemorrhagic conditions	hematopoietic
334	1789	395209	11963	Degenerative disease of the spinal cord	neurological
854	1789	394929	12243	Complications of cardiac/vascular device, implant, and graft	injuries & poisonings
626.2	1787	377857	29317	Dysmenorrhea	genitourinary
619.4	1776	399629	7556	Noninflammatory disorders of vagina	genitourinary
426.32	1757	380919	26285	Left bundle branch block	circulatory system
509.2	1749	397411	9801	Respiratory insufficiency	respiratory
555.1	1743	334783	72435	Regional enteritis	digestive
523	1742	398136	9083	Gingival and periodontal diseases	digestive
496.1	1727	375505	31729	Emphysema	respiratory
652	1720	405994	1247	Malposition and malpresentation of fetus or obstruction	digestive
401.2	1719	330366	76876	Hypertensive heart and/or renal disease	circulatory system
803.1	1692	387765	19504	Fracture of humerus	injuries & poisonings
561.2	1689	334783	72489	Flatulence	digestive
696.41	1684	398199	9078	Psoriasis vulgaris	dermatologic
823	1674	385157	22130	Torus fracture	injuries & poisonings
530.2	1672	369275	38014	Esophageal bleeding (varices/hemorrhage)	digestive
715	1671	365085	42205	Other inflammatory spondylopathies	musculoskeletal
571.5	1664	400055	7242	Other chronic nonalcoholic liver disease	digestive
596.5	1664	394699	12598	Functional disorders of bladder	genitourinary
204	1661	404466	2834	Leukemia	neoplasms
559	1660	334783	72518	Ileostomy status	digestive
180.1	1659	381902	25400	Cervical cancer	neoplasms
579.8	1659	385157	22145	Nonspecific abnormal findings in stool contents	digestive
564.8	1650	334783	72528	Abnormal findings on exam of gastrointestinal tract/ abdominal area	digestive
736	1649	394914	12398	Other acquired deformities of limbs	musculoskeletal
782.3	1648	407145	168	Edema	symptoms
041.2	1644	393897	13420	Streptococcus infection	infectious diseases
724.9	1617	391917	15427	Other unspecified back disorders	musculoskeletal
228	1603	407358	0	Hemangioma and lymphangioma, any site	neoplasms
350.2	1601	406217	1143	Abnormality of gait	neurological
751	1596	406730	635	Genitourinary congenital anomalies	congenital anomalies
611	1580	401746	5635	Abnormal findings on mammogram or breast exam	genitourinary
287.3	1563	406281	1117	Thrombocytopenia	hematopoietic
735.23	1561	394914	12486	Hallux rigidus	musculoskeletal
610.4	1553	401746	5662	Benign neoplasm of breast	genitourinary
401.22	1548	330366	77047	Hypertensive chronic kidney disease	circulatory system
572	1547	400055	7359	Ascites (non malignant)	digestive
611.3	1525	401746	5690	Lump or mass in breast	genitourinary
580	1522	397602	9837	Nephritis; nephrosis; renal sclerosis	genitourinary
738.4	1521	394914	12526	Acquired spondylolisthesis	musculoskeletal
803.3	1521	387765	19675	Fracture of clavicle or scapula	injuries & poisonings
198.3	1519	370604	36838	Secondary malignant neoplasm of digestive systems	neoplasms
292.1	1514	402383	5064	Aphasia/speech disturbance	mental disorders
574.11	1513	391307	16141	Cholelithiasis with acute cholecystitis	digestive
433.21	1501	399017	8443	Cerebral artery occlusion, with cerebral infarction	circulatory system
342	1500	395209	12252	Hemiplegia	neurological
395.6	1499	402421	5041	Heart valve replaced	circulatory system
426.31	1498	380919	26544	Right bundle branch block	circulatory system
402	1487	330366	77108	Elevated blood pressure reading without diagnosis of hypertension	circulatory system
916	1486	407475	0	Contusion	injuries & poisonings
220	1482	380325	27154	Benign neoplasm of ovary	neoplasms
380	1451	407510	0	Disorders of external ear	sense organs
378	1442	401245	6274	Strabismus and other disorders of binocular eye movements	sense organs
276.14	1430	401506	6025	Hypopotassemia	endocrine/metabolic
348	1426	395209	12326	Other conditions of brain	neurological
741.4	1425	402633	4903	Joint effusions	musculoskeletal
277	1424	407537	0	Other disorders of metabolism	endocrine/metabolic
199	1412	370604	36945	Neoplasm of uncertain behavior	neoplasms
575.7	1412	391307	16242	Other disorders of gallbladder	digestive
585.2	1412	397602	9947	Renal failure NOS	genitourinary
653	1404	405994	1563	Problems associated with amniotic cavity and membranes	pregnancy complications
352	1393	394067	13501	Disorders of other cranial nerves	neurological
361.1	1392	397761	9808	Retinal detachment with retinal defect	sense organs
442.1	1374	400595	6992	Aortic aneurysm	circulatory system
379.2	1372	401245	6344	Disorders of vitreous body	sense organs
626.8	1370	377857	29734	Infertility, female	genitourinary
357	1368	406852	741	Inflammatory and toxic neuropathy	neurological
384	1364	404888	2709	Other disorders of tympanic membrane	sense organs
335	1356	395209	12396	Multiple sclerosis	neurological
619.5	1355	399629	7977	Noninflammatory disorders of vulva and perineum	genitourinary
805	1352	387765	19844	Fracture of vertebral column without mention of spinal cord injury	injuries & poisonings
458.1	1347	387905	19709	Orthostatic hypotension	circulatory system
250.7	1339	396859	10763	Diabetic retinopathy	endocrine/metabolic
447	1333	400595	7033	Other disorders of arteries and arterioles	circulatory system
440	1324	400595	7042	Atherosclerosis	circulatory system
590	1324	379936	27701	Pyelonephritis	genitourinary
614.51	1323	399757	7881	Cervicitis and endocervicitis	genitourinary
907	1315	407496	150	Injuries to the nervous system	injuries & poisonings
809	1304	387765	19892	Fracture of unspecified bones	injuries & poisonings
250.23	1298	388756	18907	Type 2 diabetes with ophthalmic manifestations	endocrine/metabolic
703	1287	402357	5317	Diseases of nail, NOS	dermatologic
182	1284	381967	25710	Malignant neoplasm of uterus	neoplasms
623	1275	396384	11302	Hypertrophy of female genital organs	genitourinary
635.3	1274	400946	6741	Placenta previa and abruptio placenta	pregnancy complications
420.2	1273	405779	1909	Pericarditis	circulatory system
733.8	1268	391041	16652	Malunion and nonunion of fracture	musculoskeletal
433.8	1263	399017	8681	Late effects of cerebrovascular disease	circulatory system
394.3	1260	402421	5280	Aortic valve disease	circulatory system
586.2	1260	397602	10099	Cyst of kidney, acquired	genitourinary
367.1	1257	406530	1174	Myopia	sense organs
645	1256	407705	0	Late pregnancy and failed induction	pregnancy complications
961	1256	381797	25908	Poisoning by other anti-infectives	injuries & poisonings
634.1	1251	400946	6764	Missed abortion/Hydatidiform mole	pregnancy complications
425	1247	405779	1935	Cardiomyopathy	circulatory system
857	1241	394929	12791	Mechanical complication of unspecified genitourinary device, implant, and graft	injuries & poisonings
529	1236	403323	4402	Diseases and other conditions of the tongue	digestive
1005	1222	407739	0	Other symptoms	symptoms
523.3	1222	398136	9603	Periodontitis (acute or chronic)	digestive
070	1215	403316	4430	Viral hepatitis	infectious diseases
1001	1210	407751	0	Foreign body injury	injuries & poisonings
261	1208	406492	1261	Vitamin deficiency	endocrine/metabolic
425.1	1208	405779	1974	Primary/intrinsic cardiomyopathies	circulatory system
275.5	1204	406834	923	Disorders of calcium/phosphorus metabolism	endocrine/metabolic
599.3	1199	384930	22832	Dysuria	genitourinary
625.1	1192	399509	8260	Dyspareunia	genitourinary
433.1	1185	399017	8759	Occlusion and stenosis of precerebral arteries	circulatory system
535.1	1184	378124	29653	Acute gastritis	digestive
766	1181	405481	2299	Neuralgia, neuritis, and radiculitis NOS	symptoms
522.5	1177	398136	9648	Periapical abscess	digestive
506	1174	397411	10376	Empyema and pneumothorax	respiratory
411.9	1169	377103	30689	Other acute and subacute forms of ischemic heart disease	circulatory system
276.4	1161	401506	6294	Acid-base balance disorder	endocrine/metabolic
717	1152	407809	0	Polymyalgia Rheumatica	musculoskeletal
965.1	1150	381797	26014	Opiates and related narcotics causing adverse effects in therapeutic use	injuries & poisonings
443.1	1148	400595	7218	Raynaud's syndrome	circulatory system
241	1143	391429	16389	Nontoxic nodular goiter	endocrine/metabolic
353	1139	394067	13755	Nerve root and plexus disorders	neurological
427.4	1137	380919	26905	Cardiac arrest and ventricular fibrillation	circulatory system
737	1134	394914	12913	Curvature of spine	musculoskeletal
281	1133	390026	17802	Other deficiency anemia	hematopoietic
621	1133	396384	11444	Endometrial hyperplasia	genitourinary
332	1127	395209	12625	Parkinson's disease	neurological
474.2	1126	390045	17790	Chronic tonsillitis and adenoiditis	respiratory
244.1	1117	391429	16415	Secondary hypothyroidism	endocrine/metabolic
627.3	1115	377857	29989	Postmenopausal atrophic vaginitis	genitourinary
642	1114	407847	0	Hypertension complicating pregnancy, childbirth, and the puerperium	pregnancy complications
331	1112	395209	12640	Other cerebral degenerations	neurological
215	1110	401613	6238	Other benign neoplasm of connective and other soft tissue	neoplasms
473.4	1086	390045	17830	Voice disturbance	respiratory
636.3	1083	400946	6932	Hemorrhage in early pregnancy	pregnancy complications
281.1	1076	390026	17859	Megaloblastic anemia	hematopoietic
374.1	1068	399306	8587	Ectropion or entropion	sense organs
296.1	1064	365476	42421	Bipolar	mental disorders
556	1063	334783	73115	Ulceration of the lower GI tract	digestive
737.3	1063	394914	12984	Kyphoscoliosis and scoliosis	musculoskeletal
476	1060	390045	17856	Allergic rhinitis	respiratory
394.7	1058	402421	5482	Disease of tricuspid valve	circulatory system
260	1057	406492	1412	Protein-calorie malnutrition	endocrine/metabolic
158	1056	393372	14533	Neoplasm of unspecified nature of digestive system	neoplasms
276.41	1055	401506	6400	Acidosis	endocrine/metabolic
396	1049	402421	5491	Abnormal heart sounds	circulatory system
189.1	1045	404796	3120	Cancer of kidney and renal pelvis	neoplasms
384.4	1044	404888	3029	Perforation of tympanic membrane	sense organs
365.1	1043	397761	10157	Open-angle glaucoma	sense organs
575.8	1040	391307	16614	Other disorders of biliary tract	digestive
365.11	1037	397761	10163	Primary open angle glaucoma	sense organs
580.1	1033	397602	10326	Glomerulonephritis	genitourinary
729.1	1010	378711	29240	Rheumatism, unspecified and fibrositis	musculoskeletal
078	1007	403316	4638	Viral warts & HPV	infectious diseases
1008	1007	407954	0	Crushing or internal injury to organs	injuries & poisonings
189.11	1002	404796	3163	Malignant neoplasm of kidney, except pelvis	neoplasms
200	995	404466	3500	Myeloproliferative disease	neoplasms
426.21	988	380919	27054	First degree AV block	circulatory system
694	987	402672	5302	Dyschromia and Vitiligo	dermatologic
210	984	406821	1156	Benign neoplasm of lip, oral cavity, and pharynx	neoplasms
276.13	975	401506	6480	Hyperpotassemia	endocrine/metabolic
703.1	970	402357	5634	Ingrowing nail	dermatologic
472	966	390045	17950	Chronic pharyngitis and nasopharyngitis	respiratory
526	960	398136	9865	Diseases of the jaws	digestive
290.1	956	402383	5622	Dementias	mental disorders
251	943	405386	2632	Other disorders of pancreatic internal secretion	endocrine/metabolic
571.8	942	400055	7964	Liver abscess and sequelae of chronic liver disease	digestive
612	942	401746	6273	Breast conditions, congenital or relating to hormones	genitourinary
286	941	406281	1739	Coagulation defects	hematopoietic
251.1	939	386319	21703	Hypoglycemia	endocrine/metabolic
427.12	938	380919	27104	Paroxysmal ventricular tachycardia	circulatory system
614.3	936	399757	8268	Pelvic inflammatory disease (PID)	genitourinary
610.1	928	401746	6287	Cystic mastopathy	genitourinary
427.42	927	380919	27115	Cardiac arrest	circulatory system
427.5	922	380919	27120	Arrhythmia (cardiac) NOS	circulatory system
444	921	400595	7445	Arterial embolism and thrombosis	circulatory system
378.1	918	401245	6798	Strabismus (not specified as paralytic)	sense organs
586.4	913	397602	10446	Stricture/obstruction of ureter	genitourinary
707.1	913	406973	1075	Decubitus ulcer	dermatologic
512.9	912	399833	8216	Other dyspnea	respiratory
293.1	907	405975	2079	Swelling, mass, or lump in head and neck [Space-occupying lesion, intracranial NOS]	mental disorders
442.11	903	400595	7463	Abdominal aortic aneurysm	circulatory system
345.1	901	395209	12851	Epilepsy	neurological
375.2	899	401245	6817	Epiphora	sense organs
573.5	897	400055	8009	Jaundice (not of newborn)	digestive
592.12	892	379936	28133	Chronic cystitis	genitourinary
333	891	395209	12861	Extrapyramidal disease and abnormal movement disorders	neurological
350.1	888	406217	1856	Abnormal involuntary movements	neurological
502	887	397411	10663	Postinflammatory pulmonary fibrosis	respiratory
567	887	387338	20736	Peritonitis and retroperitoneal infections	digestive
352.2	880	394067	14014	Facial nerve disorders [CN7]	neurological
252	877	405386	2698	Disorders of parathyroid gland	endocrine/metabolic
227	876	407399	686	Benign neoplasm of other endocrine glands and related structures	neoplasms
961.1	874	381797	26290	Poisoning/allergy of sulfonamides	injuries & poisonings
447.1	873	400595	7493	Stricture of artery	circulatory system
465.2	870	406447	1644	Acute pharyngitis	respiratory
635.2	866	400946	7149	Antepartum hemorrhage, abruptio placentae, and placenta previa	pregnancy complications
008.6	862	399970	8129	Viral Enteritis	infectious diseases
726.3	858	378711	29392	Bursitis	musculoskeletal
381.11	856	404888	3217	Suppurative and unspecified otitis media	sense organs
751.2	855	406730	1376	Congenital anomalies of urinary system	congenital anomalies
612.2	854	401746	6361	Hypertrophy of breast (Gynecomastia)	genitourinary
295	850	365476	42635	Schizophrenia and other psychotic disorders	mental disorders
362.4	849	396859	11253	Retinal vascular changes and abnomalities	sense organs
580.14	845	397602	10514	Chronic glomerulonephritis, NOS	genitourinary
260.6	835	406492	1634	Anorexia	endocrine/metabolic
038.1	832	393897	14232	Gram negative septicemia	infectious diseases
560.3	832	334783	73346	Peritoneal or intestinal adhesions	digestive
225	828	407239	894	Benign neoplasm of brain and other parts of nervous system	neoplasms
385	828	404888	3245	Other disorders of middle ear and mastoid	sense organs
446	828	400595	7538	Polyarteritis nodosa and allied conditions	circulatory system
743.9	820	401279	6862	Osteopenia or other disorder of bone and cartilage	musculoskeletal
705	817	399255	8889	Disorders of sweat glands	dermatologic
430.1	812	399017	9132	Subarachnoid hemorrhage	circulatory system
440.2	811	400595	7555	Atherosclerosis of the extremities	circulatory system
198.5	806	370604	37551	Secondary malignancy of brain/spine	neoplasms
317.11	802	379355	28804	Alcoholic liver damage	mental disorders
429	796	402834	5331	Ill-defined descriptions and complications of heart disease	circulatory system
694.2	783	402672	5506	Other dyschromia	dermatologic
698	783	408178	0	Pruritus and related conditions	dermatologic
252.1	781	405386	2794	Hyperparathyroidism	endocrine/metabolic
510	781	408180	0	Other diseases of lung	respiratory
695.7	779	402672	5510	Prurigo and Lichen	dermatologic
594.2	778	401005	7178	Calculus of lower urinary tract	genitourinary
575.2	777	391307	16877	Obstruction of bile duct	digestive
807	775	387765	20421	Fracture of ribs	injuries & poisonings
225.1	774	407239	948	Benign neoplasm of brain, cranial nerves, meninges	neoplasms
338	771	408190	0	Pain	symptoms
800.4	768	387765	20428	Fracture of patella	injuries & poisonings
386.3	767	402827	5367	Labyrinthitis	sense organs
372	765	399306	8890	Disorders of conjunctiva	sense organs
614.53	758	399757	8446	Cyst or abscess of Bartholin's gland	genitourinary
261.2	754	406492	1715	Vitamin B-complex deficiencies	endocrine/metabolic
281.11	754	390026	18181	Pernicious anemia	hematopoietic
364	732	397761	10468	Corneal opacity and other disorders of cornea	sense organs
368.2	732	405654	2575	Diplopia and disorders of binocular vision	sense organs
751.1	732	406730	1499	Congenital anomalies of genital organs	congenital anomalies
619.1	730	399629	8602	Noninflammatory disorders of ovary, fallopian tube, and broad ligament	genitourinary
367.9	723	406530	1708	Blindness and low vision	sense organs
613.1	723	406978	1260	Inflammatory disease of breast	genitourinary
802	722	387765	20474	Fracture of pelvis	injuries & poisonings
150	720	393372	14869	Cancer of esophagus	neoplasms
527	710	403323	4928	Diseases of the salivary glands	digestive
300.12	709	365476	42776	Agorophobia, social phobia, and panic disorder	mental disorders
696.42	708	398199	10054	Psoriatic arthropathy	dermatologic
365.2	705	397761	10495	Primary angle-closure glaucoma	sense organs
450	705	408256	0	Noninfectious disorders of lymphatic channels	circulatory system
613.7	704	406978	1279	Other signs and symptoms in breast	genitourinary
750	703	406730	1528	Digestive congenital anomalies	congenital anomalies
285.2	702	390026	18233	Anemia of chronic disease	hematopoietic
292.3	700	402383	5878	Memory loss	mental disorders
430.2	700	399017	9244	Intracerebral hemorrhage	circulatory system
411.41	698	377103	31160	Aneurysm and dissection of heart	circulatory system
772	698	408263	0	Symptoms of the muscles	symptoms
793	698	408263	0	Nonspecific abnormal findings on radiological and other examination of musculoskeletal system	injuries & poisonings
610.8	696	401746	6519	Other specified benign mammary dysplasias	genitourinary
979	695	381797	26469	Adverse drug events and drug allergies	injuries & poisonings
253	693	405386	2882	Disorders of the pituitary gland and its hypothalamic control	endocrine/metabolic
420.3	686	405779	2496	Endocarditis	circulatory system
250.4	685	388756	19520	Abnormal glucose	endocrine/metabolic
528.5	684	403323	4954	Diseases of lips	digestive
618.6	681	396730	11550	Vaginal enterocele, congenital or acquired	genitourinary
241.2	680	391429	16852	Nontoxic multinodular goiter	endocrine/metabolic
556.1	674	334783	73504	Ulceration of intestine	digestive
275.1	669	406834	1458	Disorders of iron metabolism	hematopoietic
523.31	668	398136	10157	Acute periodontitis	digestive
172.3	667	395071	13223	Carcinoma in situ of skin	neoplasms
344	660	395209	13092	Other paralytic syndromes	neurological
191	655	407239	1067	Manlignant and unknown neoplasms of brain and nervous system	neoplasms
290.2	654	402383	5924	Delirium due to conditions classified elsewhere	mental disorders
550.3	651	361617	46693	Femoral hernia	digestive
008.52	650	399970	8341	Intestinal infection due to C. difficile	infectious diseases
217	649	400618	7694	Vascular hamartomas and non-neoplastic nevi	neoplasms
145	643	406821	1497	Cancer of mouth	neoplasms
255	642	405386	2933	Disorders of adrenal glands	endocrine/metabolic
770	642	408319	0	Myalgia and myositis unspecified	symptoms
291	641	402383	5937	Other specified nonpsychotic and/or transient mental disorders	mental disorders
530.5	639	369275	39047	Disorders of esophageal motility	digestive
454.11	633	369592	38736	Varicose veins of lower extremity, symptomtic	circulatory system
497	631	375505	32825	Bronchitis	respiratory
149	628	406821	1512	Cancer of larynx, pharynx, nasal cavities	neoplasms
715.2	620	365085	43256	Ankylosing spondylitis	musculoskeletal
531.1	617	401525	6819	Hemorrhage from gastrointestinal ulcer	digestive
636.2	617	400946	7398	Early onset of delivery	pregnancy complications
274.2	616	405198	3147	Crystal arthropathies	endocrine/metabolic
368.9	615	405654	2692	Subjective visual disturbances	sense organs
741.2	615	402633	5713	Stiffness of joint	musculoskeletal
474.1	614	390045	18302	Acute tonsillitis	respiratory
710	612	365819	42530	Osteomyelitis, periostitis, and other infections involving bone	musculoskeletal
513	611	408350	0	Respiratory abnormalities	respiratory
385.3	608	404888	3465	Cholesteatoma	sense organs
240	602	391429	16930	Simple and unspecified goiter	endocrine/metabolic
681.7	602	397635	10724	Cellulitis and abscess of trunk	dermatologic
740.2	599	380522	27840	Osteoarthrosis, generalized	musculoskeletal
217.1	597	400618	7746	Nevus, non-neoplastic	neoplasms
756	594	407831	536	Other congenital musculoskeletal anomalies	congenital anomalies
727.5	593	378711	29657	Rupture of synovium	musculoskeletal
798.1	593	405532	2836	Chronic fatigue syndrome	symptoms
705.8	592	399255	9114	Hyperhidrosis	dermatologic
415.2	590	402375	5996	Chronic pulmonary heart disease	circulatory system
157	589	393372	15000	Pancreatic cancer	neoplasms
967	588	381797	26576	Adverse effects of sedatives or other central nervous system depressants and anesthetics	injuries & poisonings
426.24	587	380919	27455	Atrioventricular block, complete	circulatory system
686.3	587	397635	10739	Pilonidal cyst	dermatologic
501	586	397411	10964	Pneumonitis due to inhalation of food or vomitus	respiratory
747.11	586	406165	2210	Cardiac shunt/ heart septal defect	congenital anomalies
1000	579	408382	0	Burns	injuries & poisonings
204.1	578	404466	3917	Lymphoid leukemia	neoplasms
386.1	578	402827	5556	Meniere's disease	sense organs
441	576	400595	7790	Vascular insufficiency of intestine	circulatory system
250.24	575	388756	19630	Type 2 diabetes with neurological manifestations	endocrine/metabolic
202.24	573	404466	3922	Large cell lymphoma	neoplasms
295.1	571	365476	42914	Schizophrenia	mental disorders
793.2	567	408263	131	Nonspecific abnormal findings on radiological and other examination of other intrathoracic organs (echocardiogram, etc)	circulatory system
681.1	566	397635	10760	Cellulitis and abscess of fingers/toes	dermatologic
710.1	565	365819	42577	Osteomyelitis	musculoskeletal
523.32	561	398136	10264	Chronic periodontitis	digestive
274.21	560	405198	3203	Chondrocalcinosis	endocrine/metabolic
369	560	399306	9095	Infection of the eye	sense organs
452	558	369592	38811	Other venous embolism and thrombosis	circulatory system
444.1	557	400595	7809	Arterial embolism and thrombosis of lower extremity artery	circulatory system
151	554	393372	15035	Cancer of stomach	neoplasms
204.4	552	404466	3943	Multiple myeloma	neoplasms
791	550	408411	0	Gangrene	symptoms
697	548	402672	5741	Sarcoidosis	dermatologic
946	548	404817	3596	Anaphylactic shock NOS	injuries & poisonings
733.4	542	391041	17378	Aseptic necrosis of bone	musculoskeletal
555.21	539	334783	73639	Ulcerative colitis (chronic)	digestive
368.1	538	405654	2769	Amblyopia	sense organs
427.6	536	380919	27506	Premature beats	circulatory system
663	533	401037	7391	Umbilical cord complications during labor and delivery	pregnancy complications
743.13	532	401279	7150	Other specified osteoporosis	musculoskeletal
191.1	531	407239	1191	Cancer of brain and nervous system	neoplasms
303	529	365476	42956	Psychogenic and somatoform disorders	mental disorders
571.81	529	400055	8377	Portal hypertension	digestive
836	528	391457	16976	Traumatic arthropathy	injuries & poisonings
380.1	524	407510	927	Otitis externa	sense organs
429.2	524	402834	5603	Abnormal function study of cardiovascular system	circulatory system
681.2	524	397635	10802	Cellulitis and abscess of face/neck	dermatologic
560.1	522	334783	73656	Paralytic ileus	digestive
723	521	391917	16523	Other disorders of cervical region	musculoskeletal
289.5	515	401375	7071	Diseases of spleen	hematopoietic
389.4	515	404562	3884	Tinnitus	sense organs
577.2	514	406271	2176	Chronic pancreatitis	digestive
743.2	514	401279	7168	Pathologic fracture	musculoskeletal
618.5	513	396730	11718	Prolapse of vaginal vault after hysterectomy	genitourinary
709.2	513	399404	9044	Sicca syndrome	dermatologic
722.1	513	391917	16531	Displacement of intervertebral disc	musculoskeletal
966	509	381797	26655	Poisoning by anticonvulsants and anti-Parkinsonism drugs	injuries & poisonings
818	508	405554	2899	Intracranial hemorrhage (injury)	injuries & poisonings
204.12	506	404466	3989	Lymphoid leukemia, chronic	neoplasms
300.13	503	365476	42982	Phobia	mental disorders
853	502	394929	13530	Complication of colostomy or enterostomy	injuries & poisonings
742.8	500	402633	5828	Articular cartilage disorder	musculoskeletal

## Sheet: supplemental table 2
supplemental table 2. Phe-MR analysis results of LILRB2
outcome	exposure	method	nsnp	se	pval	OR
PheCode:8.5	LILRB2	Inverse variance weighted	3	0.144546	0.681281	1.06116
PheCode:8.52	LILRB2	Inverse variance weighted	3	0.134154	0.43788	1.10968
PheCode:8.6	LILRB2	Inverse variance weighted	3	0.147275	0.44393	0.893374
PheCode:8	LILRB2	Inverse variance weighted	3	0.0571895	0.824024	1.0128
PheCode:38.1	LILRB2	Inverse variance weighted	3	0.177621	0.767424	0.948825
PheCode:38	LILRB2	Inverse variance weighted	3	0.0840252	0.410748	1.07156
PheCode:41.1	LILRB2	Inverse variance weighted	3	0.0613542	0.62702	0.970626
PheCode:41.2	LILRB2	Inverse variance weighted	3	0.13681	0.875036	0.978714
PheCode:41.4	LILRB2	Inverse variance weighted	3	0.0674396	0.259616	1.07899
PheCode:41	LILRB2	Inverse variance weighted	3	0.0465051	0.854351	1.00857
PheCode:70	LILRB2	Inverse variance weighted	3	0.12274	0.947267	0.991915
PheCode:78	LILRB2	Inverse variance weighted	3	0.107888	0.928105	1.00978
PheCode:79	LILRB2	Inverse variance weighted	3	0.0647561	0.308964	0.936241
PheCode:80	LILRB2	Inverse variance weighted	3	0.0517056	0.350682	0.952891
PheCode:81	LILRB2	Inverse variance weighted	3	0.0930377	0.899872	0.988362
PheCode:1000	LILRB2	Inverse variance weighted	3	0.175697	0.915984	1.01871
PheCode:1001	LILRB2	Inverse variance weighted	3	0.0988663	0.078883	1.18973
PheCode:1002	LILRB2	Inverse variance weighted	3	0.0469099	0.581656	1.02618
PheCode:1005	LILRB2	Inverse variance weighted	3	0.103407	0.578813	0.944213
PheCode:1008	LILRB2	Inverse variance weighted	3	0.107956	0.529376	0.934354
PheCode:1009	LILRB2	Inverse variance weighted	3	0.0494819	0.620927	1.02477
PheCode:1010	LILRB2	Inverse variance weighted	3	0.0597968	0.847777	0.988587
PheCode:1011	LILRB2	Inverse variance weighted	3	0.0360526	0.63811	1.0171
PheCode:1015	LILRB2	Inverse variance weighted	3	0.0530727	0.924689	0.994996
PheCode:1019	LILRB2	Inverse variance weighted	3	0.039159	0.258864	1.04521
PheCode:112	LILRB2	Inverse variance weighted	3	0.151005	0.478542	1.11295
PheCode:145	LILRB2	Inverse variance weighted	3	0.14565	0.98495	0.997256
PheCode:149	LILRB2	Inverse variance weighted	3	0.136542	0.424365	1.11525
PheCode:150	LILRB2	Inverse variance weighted	3	0.271612	0.54436	1.17899
PheCode:151	LILRB2	Inverse variance weighted	3	0.150087	0.742541	0.951893
PheCode:153.2	LILRB2	Inverse variance weighted	3	0.0627645	0.561651	1.0371
PheCode:153.3	LILRB2	Inverse variance weighted	3	0.0754021	0.870691	1.01235
PheCode:153	LILRB2	Inverse variance weighted	3	0.0516043	0.57818	1.02911
PheCode:157	LILRB2	Inverse variance weighted	3	0.140525	0.159483	1.21859
PheCode:158	LILRB2	Inverse variance weighted	3	0.105376	0.134444	1.17085
PheCode:159	LILRB2	Inverse variance weighted	3	0.0463954	0.643665	1.02169
PheCode:165.1	LILRB2	Inverse variance weighted	3	0.095335	0.456122	1.07363
PheCode:165	LILRB2	Inverse variance weighted	3	0.0859823	0.394235	1.076
PheCode:172.1	LILRB2	Inverse variance weighted	3	0.0974588	0.417361	0.924003
PheCode:172.11	LILRB2	Inverse variance weighted	3	0.0974588	0.417361	0.924003
PheCode:172.2	LILRB2	Inverse variance weighted	3	0.0337187	0.149233	0.952533
PheCode:172.3	LILRB2	Inverse variance weighted	3	0.141547	0.946106	0.990477
PheCode:172	LILRB2	Inverse variance weighted	3	0.0304002	0.0721311	0.946799
PheCode:174.1	LILRB2	Inverse variance weighted	3	0.0422982	0.954844	1.0024
PheCode:174.11	LILRB2	Inverse variance weighted	3	0.0374997	0.893704	0.995002
PheCode:174	LILRB2	Inverse variance weighted	3	0.0433622	0.85392	1.00802
PheCode:175	LILRB2	Inverse variance weighted	3	0.0876423	0.925735	0.991864
PheCode:180.1	LILRB2	Inverse variance weighted	3	0.0847187	0.637401	1.04074
PheCode:180.3	LILRB2	Inverse variance weighted	3	0.0856328	0.679029	0.965187
PheCode:180	LILRB2	Inverse variance weighted	3	0.0678503	0.887084	0.990412
PheCode:182	LILRB2	Inverse variance weighted	3	0.0960543	0.497727	1.0673
PheCode:184.1	LILRB2	Inverse variance weighted	3	0.0747518	0.671849	1.03217
PheCode:184.11	LILRB2	Inverse variance weighted	3	0.075253	0.761161	1.02314
PheCode:184	LILRB2	Inverse variance weighted	3	0.0696739	0.462786	1.05249
PheCode:187.2	LILRB2	Inverse variance weighted	3	0.063827	0.155892	1.0948
PheCode:189.1	LILRB2	Inverse variance weighted	3	0.142161	0.753715	0.956378
PheCode:189.11	LILRB2	Inverse variance weighted	3	0.164039	0.845848	0.968611
PheCode:189.2	LILRB2	Inverse variance weighted	3	0.0702817	0.959701	0.996455
PheCode:189.21	LILRB2	Inverse variance weighted	3	0.0748531	0.601739	0.961687
PheCode:189	LILRB2	Inverse variance weighted	3	0.0537937	0.817655	0.987674
PheCode:191.1	LILRB2	Inverse variance weighted	3	0.148573	0.954648	1.00849
PheCode:191	LILRB2	Inverse variance weighted	3	0.133988	0.828725	1.02941
PheCode:195.1	LILRB2	Inverse variance weighted	3	0.0276354	0.438857	1.02162
PheCode:195	LILRB2	Inverse variance weighted	3	0.0269716	0.510148	1.01792
PheCode:197	LILRB2	Inverse variance weighted	3	0.0236747	0.649096	0.989285
PheCode:198.1	LILRB2	Inverse variance weighted	3	0.0472924	0.272207	1.0533
PheCode:198.2	LILRB2	Inverse variance weighted	3	0.0731999	0.544197	0.956577
PheCode:198.3	LILRB2	Inverse variance weighted	3	0.0879214	0.19274	0.891795
PheCode:198.4	LILRB2	Inverse variance weighted	3	0.0671472	0.247194	0.92524
PheCode:198.5	LILRB2	Inverse variance weighted	3	0.120765	0.405749	1.10562
PheCode:198.6	LILRB2	Inverse variance weighted	3	0.0739916	0.0337667	1.17008
PheCode:198	LILRB2	Inverse variance weighted	3	0.035912	0.183228	1.04896
PheCode:199	LILRB2	Inverse variance weighted	3	0.0911829	0.269965	0.904306
PheCode:200	LILRB2	Inverse variance weighted	3	0.120224	0.468702	1.09102
PheCode:202.2	LILRB2	Inverse variance weighted	3	0.0836794	0.880537	1.01266
PheCode:202.24	LILRB2	Inverse variance weighted	3	0.143099	0.991134	0.998411
PheCode:202	LILRB2	Inverse variance weighted	3	0.0722243	0.774444	1.02091
PheCode:204.1	LILRB2	Inverse variance weighted	3	0.142945	0.213334	1.19469
PheCode:204.12	LILRB2	Inverse variance weighted	3	0.152616	0.115471	1.27154
PheCode:204.4	LILRB2	Inverse variance weighted	3	0.210318	0.789781	0.945473
PheCode:204	LILRB2	Inverse variance weighted	3	0.105889	0.777629	1.03036
PheCode:208	LILRB2	Inverse variance weighted	3	0.0410881	0.559446	0.976304
PheCode:210	LILRB2	Inverse variance weighted	3	0.109015	0.526841	0.933337
PheCode:211	LILRB2	Inverse variance weighted	3	0.0698552	0.129543	1.1117
PheCode:214.1	LILRB2	Inverse variance weighted	3	0.0508883	0.41071	1.04275
PheCode:214	LILRB2	Inverse variance weighted	3	0.0499651	0.397548	1.04318
PheCode:215	LILRB2	Inverse variance weighted	3	0.125291	0.299302	1.13888
PheCode:216	LILRB2	Inverse variance weighted	3	0.0441488	0.395812	0.963206
PheCode:217.1	LILRB2	Inverse variance weighted	3	0.140283	0.0710441	0.776283
PheCode:217	LILRB2	Inverse variance weighted	3	0.134598	0.0737319	0.786079
PheCode:218.1	LILRB2	Inverse variance weighted	3	0.0642656	0.429047	1.05214
PheCode:218	LILRB2	Inverse variance weighted	3	0.0606295	0.341243	1.0594
PheCode:220	LILRB2	Inverse variance weighted	3	0.089577	0.122771	1.14825
PheCode:225.1	LILRB2	Inverse variance weighted	3	0.123412	0.812867	1.02965
PheCode:225	LILRB2	Inverse variance weighted	3	0.119345	0.970382	0.995579
PheCode:227	LILRB2	Inverse variance weighted	3	0.124146	0.538834	0.926541
PheCode:228	LILRB2	Inverse variance weighted	3	0.0858551	0.787397	0.977111
PheCode:229	LILRB2	Inverse variance weighted	3	0.0698815	0.629955	0.966892
PheCode:240	LILRB2	Inverse variance weighted	3	0.140088	0.652773	1.06506
PheCode:241.2	LILRB2	Inverse variance weighted	3	0.131697	0.842786	0.974219
PheCode:241	LILRB2	Inverse variance weighted	3	0.101781	0.350491	0.909349
PheCode:242	LILRB2	Inverse variance weighted	3	0.0981104	0.480881	1.0716
PheCode:244.1	LILRB2	Inverse variance weighted	3	0.103064	0.366393	0.911109
PheCode:244.4	LILRB2	Inverse variance weighted	3	0.0305408	0.327208	0.970521
PheCode:244	LILRB2	Inverse variance weighted	3	0.0298376	0.261733	0.967068
PheCode:250.1	LILRB2	Inverse variance weighted	3	0.0671344	0.0441355	0.873604
PheCode:250.2	LILRB2	Inverse variance weighted	3	0.0268309	0.835435	1.00559
PheCode:250.23	LILRB2	Inverse variance weighted	3	0.0956049	0.476183	0.934154
PheCode:250.24	LILRB2	Inverse variance weighted	3	0.199952	0.508654	1.14129
PheCode:250.4	LILRB2	Inverse variance weighted	3	0.130804	0.934424	0.989295
PheCode:250.7	LILRB2	Inverse variance weighted	3	0.0940972	0.626047	0.955182
PheCode:250	LILRB2	Inverse variance weighted	3	0.0260175	0.711752	0.990432
PheCode:251.1	LILRB2	Inverse variance weighted	3	0.151371	0.770552	1.04514
PheCode:251	LILRB2	Inverse variance weighted	3	0.147843	0.808348	1.03651
PheCode:252.1	LILRB2	Inverse variance weighted	3	0.122752	0.743191	1.04104
PheCode:252	LILRB2	Inverse variance weighted	3	0.115996	0.827935	0.975103
PheCode:253	LILRB2	Inverse variance weighted	3	0.321	0.852172	1.06164
PheCode:255	LILRB2	Inverse variance weighted	3	0.135372	0.413667	1.11702
PheCode:260.6	LILRB2	Inverse variance weighted	3	0.240908	0.925031	0.977586
PheCode:260	LILRB2	Inverse variance weighted	3	0.188869	0.757228	0.943288
PheCode:261.2	LILRB2	Inverse variance weighted	3	0.124996	0.0845338	1.24062
PheCode:261	LILRB2	Inverse variance weighted	3	0.120425	0.387269	1.10973
PheCode:272.1	LILRB2	Inverse variance weighted	3	0.0202067	0.335416	1.01966
PheCode:272.11	LILRB2	Inverse variance weighted	3	0.0207781	0.345887	1.01978
PheCode:272	LILRB2	Inverse variance weighted	3	0.0202067	0.315237	1.0205
PheCode:274.1	LILRB2	Inverse variance weighted	3	0.061486	0.882372	1.00914
PheCode:274.2	LILRB2	Inverse variance weighted	3	0.138836	0.284328	1.16026
PheCode:274.21	LILRB2	Inverse variance weighted	3	0.144658	0.222402	1.19304
PheCode:274	LILRB2	Inverse variance weighted	3	0.0565584	0.510103	1.03796
PheCode:275.1	LILRB2	Inverse variance weighted	3	0.132333	0.447418	1.10576
PheCode:275.5	LILRB2	Inverse variance weighted	3	0.0986638	0.593953	0.94876
PheCode:275	LILRB2	Inverse variance weighted	3	0.0823857	0.850567	0.984599
PheCode:276.1	LILRB2	Inverse variance weighted	3	0.0560322	0.949967	1.00352
PheCode:276.12	LILRB2	Inverse variance weighted	3	0.110212	0.508841	1.07553
PheCode:276.13	LILRB2	Inverse variance weighted	3	0.253175	0.584406	0.870684
PheCode:276.14	LILRB2	Inverse variance weighted	3	0.0906242	0.507876	1.06184
PheCode:276.4	LILRB2	Inverse variance weighted	3	0.2125	0.864225	0.964315
PheCode:276.41	LILRB2	Inverse variance weighted	3	0.201001	0.655642	0.914266
PheCode:276.5	LILRB2	Inverse variance weighted	3	0.0736776	0.277568	0.923117
PheCode:276	LILRB2	Inverse variance weighted	3	0.0799775	0.524083	0.950325
PheCode:277	LILRB2	Inverse variance weighted	3	0.109205	0.61718	1.0561
PheCode:278.1	LILRB2	Inverse variance weighted	3	0.0342419	0.26243	0.962353
PheCode:278	LILRB2	Inverse variance weighted	3	0.0339606	0.258247	0.962334
PheCode:280.1	LILRB2	Inverse variance weighted	3	0.0404353	0.703088	1.01553
PheCode:280	LILRB2	Inverse variance weighted	3	0.0394812	0.907424	1.0046
PheCode:281.1	LILRB2	Inverse variance weighted	3	0.11584	0.22216	1.15191
PheCode:281.11	LILRB2	Inverse variance weighted	3	0.155635	0.146985	1.25322
PheCode:281	LILRB2	Inverse variance weighted	3	0.101947	0.292205	1.11336
PheCode:285.2	LILRB2	Inverse variance weighted	3	0.129173	0.405595	0.89814
PheCode:285	LILRB2	Inverse variance weighted	3	0.0312264	0.283556	0.967068
PheCode:286	LILRB2	Inverse variance weighted	3	0.112401	0.122736	1.18943
PheCode:287.3	LILRB2	Inverse variance weighted	3	0.130596	0.726177	1.0468
PheCode:287	LILRB2	Inverse variance weighted	3	0.155824	0.747087	1.05153
PheCode:288.1	LILRB2	Inverse variance weighted	3	0.0703703	0.636095	1.03386
PheCode:288.11	LILRB2	Inverse variance weighted	3	0.0703703	0.636095	1.03386
PheCode:288	LILRB2	Inverse variance weighted	3	0.0642753	0.540533	1.04012
PheCode:289.4	LILRB2	Inverse variance weighted	3	0.0668659	0.458296	1.05084
PheCode:289.5	LILRB2	Inverse variance weighted	3	0.169201	0.545726	0.902824
PheCode:289	LILRB2	Inverse variance weighted	3	0.0533934	0.758311	1.01656
PheCode:290.1	LILRB2	Inverse variance weighted	3	0.127892	0.454021	1.10049
PheCode:290.2	LILRB2	Inverse variance weighted	3	0.133782	0.736415	0.955967
PheCode:290	LILRB2	Inverse variance weighted	3	0.113089	0.973855	0.996301
PheCode:291	LILRB2	Inverse variance weighted	3	0.155857	0.531139	0.907004
PheCode:292.1	LILRB2	Inverse variance weighted	3	0.165843	0.183769	1.24663
PheCode:292.3	LILRB2	Inverse variance weighted	3	0.129688	0.362465	1.12536
PheCode:292.4	LILRB2	Inverse variance weighted	3	0.0733012	0.999949	1
PheCode:292	LILRB2	Inverse variance weighted	3	0.0506503	0.195523	1.06776
PheCode:293.1	LILRB2	Inverse variance weighted	3	0.113763	0.856209	1.02083
PheCode:293	LILRB2	Inverse variance weighted	3	0.0628264	0.649547	1.02896
PheCode:295.1	LILRB2	Inverse variance weighted	3	0.341914	0.713662	0.882089
PheCode:295	LILRB2	Inverse variance weighted	3	0.230353	0.502378	0.856835
PheCode:296.1	LILRB2	Inverse variance weighted	3	0.105478	0.00873198	0.758357
PheCode:296.2	LILRB2	Inverse variance weighted	3	0.0323211	0.714817	0.98826
PheCode:296	LILRB2	Inverse variance weighted	3	0.0315165	0.434749	0.975683
PheCode:300.1	LILRB2	Inverse variance weighted	3	0.0642516	0.767705	0.9812
PheCode:300.12	LILRB2	Inverse variance weighted	3	0.144436	0.800276	1.03722
PheCode:300.13	LILRB2	Inverse variance weighted	3	0.171455	0.90934	0.980666
PheCode:300	LILRB2	Inverse variance weighted	3	0.0653895	0.985944	1.00115
PheCode:303	LILRB2	Inverse variance weighted	3	0.1487	0.10894	1.26917
PheCode:306	LILRB2	Inverse variance weighted	3	0.0218551	0.00875124	1.05897
PheCode:317.1	LILRB2	Inverse variance weighted	3	0.0371295	0.155617	0.948643
PheCode:317.11	LILRB2	Inverse variance weighted	3	0.154258	0.424486	0.884086
PheCode:317	LILRB2	Inverse variance weighted	3	0.0312175	0.374631	0.972665
PheCode:318	LILRB2	Inverse variance weighted	3	0.0271078	0.735151	0.990872
PheCode:327.3	LILRB2	Inverse variance weighted	3	0.0676795	0.263252	1.07866
PheCode:327	LILRB2	Inverse variance weighted	3	0.0622511	0.221967	1.07899
PheCode:331	LILRB2	Inverse variance weighted	3	0.103165	0.721131	1.03751
PheCode:332	LILRB2	Inverse variance weighted	3	0.102383	0.73233	0.965588
PheCode:333	LILRB2	Inverse variance weighted	3	0.114792	0.302549	1.12564
PheCode:334	LILRB2	Inverse variance weighted	3	0.0810641	0.797632	0.979429
PheCode:335	LILRB2	Inverse variance weighted	3	0.113096	0.672221	0.953276
PheCode:338	LILRB2	Inverse variance weighted	3	0.129003	0.980082	0.996784
PheCode:339	LILRB2	Inverse variance weighted	3	0.03931	0.789879	0.98958
PheCode:340	LILRB2	Inverse variance weighted	3	0.064761	0.702667	1.02503
PheCode:342	LILRB2	Inverse variance weighted	3	0.0888707	0.84561	0.982844
PheCode:344	LILRB2	Inverse variance weighted	3	0.150778	0.908224	1.01753
PheCode:345.1	LILRB2	Inverse variance weighted	3	0.11411	0.91664	1.01202
PheCode:345.3	LILRB2	Inverse variance weighted	3	0.0761935	0.528235	1.04923
PheCode:345	LILRB2	Inverse variance weighted	3	0.0486595	0.849167	0.990789
PheCode:348	LILRB2	Inverse variance weighted	3	0.134141	0.729407	1.04749
PheCode:350.1	LILRB2	Inverse variance weighted	3	0.114835	0.674146	1.04947
PheCode:350.2	LILRB2	Inverse variance weighted	3	0.0939941	0.210451	1.12492
PheCode:350	LILRB2	Inverse variance weighted	3	0.0726632	0.516035	1.04832
PheCode:351	LILRB2	Inverse variance weighted	3	0.044043	0.589724	1.02403
PheCode:352.2	LILRB2	Inverse variance weighted	3	0.255108	0.262094	0.751193
PheCode:352	LILRB2	Inverse variance weighted	3	0.154757	0.150617	0.800562
PheCode:353	LILRB2	Inverse variance weighted	3	0.120271	0.203617	0.858213
PheCode:357	LILRB2	Inverse variance weighted	3	0.0925894	0.265923	0.902122
PheCode:361.1	LILRB2	Inverse variance weighted	3	0.0923215	0.676006	0.962152
PheCode:361	LILRB2	Inverse variance weighted	3	0.060818	0.635984	0.971624
PheCode:362.2	LILRB2	Inverse variance weighted	3	0.0735292	0.563907	0.958458
PheCode:362.29	LILRB2	Inverse variance weighted	3	0.0735292	0.589706	0.961124
PheCode:362.4	LILRB2	Inverse variance weighted	3	0.117728	0.346108	1.1173
PheCode:362	LILRB2	Inverse variance weighted	3	0.0551913	0.327381	0.94738
PheCode:364	LILRB2	Inverse variance weighted	3	0.140177	0.248239	1.17569
PheCode:365.1	LILRB2	Inverse variance weighted	3	0.10666	0.741706	0.965456
PheCode:365.11	LILRB2	Inverse variance weighted	3	0.106985	0.86317	0.981731
PheCode:365.2	LILRB2	Inverse variance weighted	3	0.129261	0.622178	0.93829
PheCode:365	LILRB2	Inverse variance weighted	3	0.0522859	0.224659	0.938486
PheCode:366.2	LILRB2	Inverse variance weighted	3	0.0683599	0.669419	0.971236
PheCode:366	LILRB2	Inverse variance weighted	3	0.0299396	0.845914	0.994199
PheCode:367.1	LILRB2	Inverse variance weighted	3	0.0969678	0.482847	1.07041
PheCode:367.9	LILRB2	Inverse variance weighted	3	0.127275	0.686282	0.949892
PheCode:367	LILRB2	Inverse variance weighted	3	0.069486	0.964118	1.00313
PheCode:368.1	LILRB2	Inverse variance weighted	3	0.185257	0.940514	1.01392
PheCode:368.2	LILRB2	Inverse variance weighted	3	0.126919	0.534306	0.924157
PheCode:368.9	LILRB2	Inverse variance weighted	3	0.209991	0.718329	0.927055
PheCode:368	LILRB2	Inverse variance weighted	3	0.0643263	0.318158	0.937805
PheCode:369	LILRB2	Inverse variance weighted	3	0.144417	0.401544	0.885904
PheCode:371.3	LILRB2	Inverse variance weighted	3	0.0960302	0.266452	0.898781
PheCode:371	LILRB2	Inverse variance weighted	3	0.0758158	0.197784	0.906973
PheCode:372	LILRB2	Inverse variance weighted	3	0.124238	0.696651	1.04963
PheCode:374.1	LILRB2	Inverse variance weighted	3	0.105107	0.488563	0.92979
PheCode:374.3	LILRB2	Inverse variance weighted	3	0.0805056	0.325015	1.08246
PheCode:374	LILRB2	Inverse variance weighted	3	0.0539602	0.648886	0.975731
PheCode:375.2	LILRB2	Inverse variance weighted	3	0.121755	0.899913	0.984803
PheCode:375	LILRB2	Inverse variance weighted	3	0.135543	0.948738	0.991324
PheCode:378.1	LILRB2	Inverse variance weighted	3	0.113204	0.83891	1.02328
PheCode:378	LILRB2	Inverse variance weighted	3	0.0901664	0.570704	1.05246
PheCode:379.2	LILRB2	Inverse variance weighted	3	0.106406	0.744367	0.965899
PheCode:379.3	LILRB2	Inverse variance weighted	3	0.0806716	0.926	0.992535
PheCode:379	LILRB2	Inverse variance weighted	3	0.0746649	0.666694	0.968354
PheCode:380.1	LILRB2	Inverse variance weighted	3	0.149802	0.473008	1.11349
PheCode:380	LILRB2	Inverse variance weighted	3	0.0902554	0.937967	0.993
PheCode:381.1	LILRB2	Inverse variance weighted	3	0.0807515	0.762779	0.975921
PheCode:381.11	LILRB2	Inverse variance weighted	3	0.117212	0.25364	1.14317
PheCode:381	LILRB2	Inverse variance weighted	3	0.0726195	0.802857	0.982034
PheCode:384.4	LILRB2	Inverse variance weighted	3	0.106347	0.628983	1.05273
PheCode:384	LILRB2	Inverse variance weighted	3	0.0957732	0.693639	1.03845
PheCode:385.3	LILRB2	Inverse variance weighted	3	0.140744	0.101114	0.793941
PheCode:385	LILRB2	Inverse variance weighted	3	0.161057	0.341533	0.857968
PheCode:386.1	LILRB2	Inverse variance weighted	3	0.142923	0.196696	0.831506
PheCode:386.3	LILRB2	Inverse variance weighted	3	0.123903	0.630629	1.06139
PheCode:386.9	LILRB2	Inverse variance weighted	3	0.0508922	0.180789	1.07048
PheCode:386	LILRB2	Inverse variance weighted	3	0.0441756	0.733557	1.01515
PheCode:389.4	LILRB2	Inverse variance weighted	3	0.151298	0.610123	0.925754
PheCode:389	LILRB2	Inverse variance weighted	3	0.0649901	0.693055	0.974674
PheCode:394.2	LILRB2	Inverse variance weighted	3	0.063156	0.701912	0.976117
PheCode:394.3	LILRB2	Inverse variance weighted	3	0.140142	0.558489	1.08545
PheCode:394.7	LILRB2	Inverse variance weighted	3	0.105376	0.906651	0.987719
PheCode:394	LILRB2	Inverse variance weighted	3	0.049653	0.821721	0.988874
PheCode:395.1	LILRB2	Inverse variance weighted	3	0.0641189	0.908519	1.00739
PheCode:395.6	LILRB2	Inverse variance weighted	3	0.0889936	0.310079	0.913626
PheCode:395	LILRB2	Inverse variance weighted	3	0.0532616	0.80889	0.987201
PheCode:396	LILRB2	Inverse variance weighted	3	0.116297	0.419823	1.09836
PheCode:401.1	LILRB2	Inverse variance weighted	3	0.0155429	0.419703	0.987536
PheCode:401.2	LILRB2	Inverse variance weighted	3	0.0932648	0.993776	1.00073
PheCode:401.22	LILRB2	Inverse variance weighted	3	0.123722	0.68643	0.95128
PheCode:401	LILRB2	Inverse variance weighted	3	0.0155429	0.456243	0.988487
PheCode:402	LILRB2	Inverse variance weighted	3	0.0892842	0.338655	1.08918
PheCode:411.1	LILRB2	Inverse variance weighted	3	0.0486064	0.105619	1.08183
PheCode:411.2	LILRB2	Inverse variance weighted	3	0.0334285	0.922847	1.00324
PheCode:411.3	LILRB2	Inverse variance weighted	3	0.0287822	0.201265	1.03747
PheCode:411.4	LILRB2	Inverse variance weighted	3	0.0264306	0.224776	1.03261
PheCode:411.41	LILRB2	Inverse variance weighted	3	0.129464	0.899171	1.01654
PheCode:411.8	LILRB2	Inverse variance weighted	3	0.0372201	0.321681	1.03757
PheCode:411.9	LILRB2	Inverse variance weighted	3	0.100629	0.776691	1.02895
PheCode:411	LILRB2	Inverse variance weighted	3	0.0216044	0.171238	1.03
PheCode:414	LILRB2	Inverse variance weighted	3	0.104048	0.637543	0.952161
PheCode:415.2	LILRB2	Inverse variance weighted	3	0.155947	0.388101	0.874072
PheCode:415	LILRB2	Inverse variance weighted	3	0.0529803	0.0929096	1.0931
PheCode:416	LILRB2	Inverse variance weighted	3	0.0850376	0.568724	1.04966
PheCode:418.1	LILRB2	Inverse variance weighted	3	0.0577672	0.523411	1.03755
PheCode:418	LILRB2	Inverse variance weighted	3	0.0206503	0.116487	1.03295
PheCode:420.2	LILRB2	Inverse variance weighted	3	0.0963081	0.573845	0.947277
PheCode:420.3	LILRB2	Inverse variance weighted	3	0.130827	0.590594	0.932038
PheCode:420	LILRB2	Inverse variance weighted	3	0.0765191	0.618072	0.962567
PheCode:425.1	LILRB2	Inverse variance weighted	3	0.0990108	0.418059	1.08348
PheCode:425	LILRB2	Inverse variance weighted	3	0.100385	0.35563	1.09716
PheCode:426.2	LILRB2	Inverse variance weighted	3	0.0744529	0.890049	1.01035
PheCode:426.21	LILRB2	Inverse variance weighted	3	0.109261	0.293867	1.12152
PheCode:426.24	LILRB2	Inverse variance weighted	3	0.141759	0.147476	1.22794
PheCode:426.3	LILRB2	Inverse variance weighted	3	0.067098	0.830323	1.01448
PheCode:426.31	LILRB2	Inverse variance weighted	3	0.127698	0.555791	1.07813
PheCode:426.32	LILRB2	Inverse variance weighted	3	0.0821147	0.966369	0.996544
PheCode:426.9	LILRB2	Inverse variance weighted	3	0.109062	0.835015	0.977541
PheCode:426.91	LILRB2	Inverse variance weighted	3	0.118814	0.80899	0.971688
PheCode:426	LILRB2	Inverse variance weighted	3	0.0419607	0.753988	1.01324
PheCode:427.1	LILRB2	Inverse variance weighted	3	0.0749604	0.655801	0.967141
PheCode:427.11	LILRB2	Inverse variance weighted	3	0.0876912	0.942779	0.993725
PheCode:427.12	LILRB2	Inverse variance weighted	3	0.112234	0.263347	0.882025
PheCode:427.2	LILRB2	Inverse variance weighted	3	0.0298681	0.570432	1.01709
PheCode:427.3	LILRB2	Inverse variance weighted	3	0.0886641	0.500125	1.06161
PheCode:427.4	LILRB2	Inverse variance weighted	3	0.101556	0.965612	1.00439
PheCode:427.42	LILRB2	Inverse variance weighted	3	0.112479	0.973946	0.996333
PheCode:427.5	LILRB2	Inverse variance weighted	3	0.11306	0.512031	0.92855
PheCode:427.6	LILRB2	Inverse variance weighted	3	0.14833	0.51386	0.907705
PheCode:427.7	LILRB2	Inverse variance weighted	3	0.0735696	0.387858	1.06559
PheCode:427.9	LILRB2	Inverse variance weighted	3	0.0877167	0.287453	0.910914
PheCode:427	LILRB2	Inverse variance weighted	3	0.0232528	0.79525	1.00605
PheCode:428.1	LILRB2	Inverse variance weighted	3	0.0767869	0.266216	0.91817
PheCode:428.2	LILRB2	Inverse variance weighted	3	0.0532439	0.5916	0.971838
PheCode:428	LILRB2	Inverse variance weighted	3	0.0474725	0.513883	0.969485
PheCode:429.2	LILRB2	Inverse variance weighted	3	0.149891	0.322502	1.15985
PheCode:429	LILRB2	Inverse variance weighted	3	0.124447	0.899666	1.01581
PheCode:430.1	LILRB2	Inverse variance weighted	3	0.169586	0.63604	0.92288
PheCode:430.2	LILRB2	Inverse variance weighted	3	0.129732	0.905036	1.0156
PheCode:430	LILRB2	Inverse variance weighted	3	0.0812088	0.839237	1.01661
PheCode:433.1	LILRB2	Inverse variance weighted	3	0.152443	0.685408	0.940114
PheCode:433.2	LILRB2	Inverse variance weighted	3	0.0539204	0.985	1.00101
PheCode:433.21	LILRB2	Inverse variance weighted	3	0.0888243	0.227619	0.898375
PheCode:433.3	LILRB2	Inverse variance weighted	3	0.0638199	0.0762947	1.11977
PheCode:433.31	LILRB2	Inverse variance weighted	3	0.0742984	0.10946	1.12628
PheCode:433.8	LILRB2	Inverse variance weighted	3	0.0966769	0.88332	0.985912
PheCode:433	LILRB2	Inverse variance weighted	3	0.0374286	0.642624	1.01752
PheCode:440.2	LILRB2	Inverse variance weighted	3	0.165247	0.190025	0.805287
PheCode:440	LILRB2	Inverse variance weighted	3	0.094619	0.041603	0.824661
PheCode:441	LILRB2	Inverse variance weighted	3	0.172814	0.682745	0.931804
PheCode:442.1	LILRB2	Inverse variance weighted	3	0.0927124	0.495306	1.06526
PheCode:442.11	LILRB2	Inverse variance weighted	3	0.114958	0.373242	1.10778
PheCode:442	LILRB2	Inverse variance weighted	3	0.0810641	0.760087	0.97555
PheCode:443.1	LILRB2	Inverse variance weighted	3	0.101222	0.884996	0.985466
PheCode:443.9	LILRB2	Inverse variance weighted	3	0.0684078	0.713418	0.975189
PheCode:443	LILRB2	Inverse variance weighted	3	0.0553054	0.740146	0.981825
PheCode:444.1	LILRB2	Inverse variance weighted	3	0.144679	0.501015	1.10225
PheCode:444	LILRB2	Inverse variance weighted	3	0.138769	0.414851	1.1198
PheCode:446	LILRB2	Inverse variance weighted	3	0.150481	0.671302	0.938138
PheCode:447.1	LILRB2	Inverse variance weighted	3	0.116162	0.559499	0.934456
PheCode:447	LILRB2	Inverse variance weighted	3	0.0941404	0.896837	0.987868
PheCode:450	LILRB2	Inverse variance weighted	3	0.129341	0.796085	1.03399
PheCode:451.2	LILRB2	Inverse variance weighted	3	0.057956	0.343842	1.05639
PheCode:451	LILRB2	Inverse variance weighted	3	0.0556044	0.379494	1.05008
PheCode:452	LILRB2	Inverse variance weighted	3	0.267611	0.620028	1.14189
PheCode:454.1	LILRB2	Inverse variance weighted	3	0.033037	0.9708	1.00121
PheCode:454.11	LILRB2	Inverse variance weighted	3	0.136242	0.803811	0.966721
PheCode:454	LILRB2	Inverse variance weighted	3	0.0399163	0.866881	1.00671
PheCode:455	LILRB2	Inverse variance weighted	3	0.0448299	0.890727	0.99386
PheCode:458.1	LILRB2	Inverse variance weighted	3	0.0935816	0.700964	1.03659
PheCode:458.9	LILRB2	Inverse variance weighted	3	0.0812491	0.504201	1.05577
PheCode:458	LILRB2	Inverse variance weighted	3	0.0449979	0.306186	1.04712
PheCode:459.9	LILRB2	Inverse variance weighted	3	0.0279079	0.648455	1.0128
PheCode:459	LILRB2	Inverse variance weighted	3	0.0277761	0.669367	1.01193
PheCode:465.2	LILRB2	Inverse variance weighted	3	0.116343	0.231674	0.870095
PheCode:465	LILRB2	Inverse variance weighted	3	0.0708483	0.413414	0.9437
PheCode:470	LILRB2	Inverse variance weighted	3	0.0494727	0.677007	1.02082
PheCode:471	LILRB2	Inverse variance weighted	3	0.0603607	0.551417	0.964685
PheCode:472	LILRB2	Inverse variance weighted	3	0.150435	0.951897	0.990966
PheCode:473.4	LILRB2	Inverse variance weighted	3	0.147499	0.810206	0.965197
PheCode:473	LILRB2	Inverse variance weighted	3	0.0667468	0.431189	0.948816
PheCode:474.1	LILRB2	Inverse variance weighted	3	0.138681	0.697346	1.05541
PheCode:474.2	LILRB2	Inverse variance weighted	3	0.102351	0.825251	0.977655
PheCode:474	LILRB2	Inverse variance weighted	3	0.0766542	0.686402	1.03143
PheCode:475	LILRB2	Inverse variance weighted	3	0.134556	0.735916	1.04643
PheCode:476	LILRB2	Inverse variance weighted	3	0.105311	0.97358	0.996518
PheCode:477	LILRB2	Inverse variance weighted	3	0.0884899	0.966671	0.996309
PheCode:479	LILRB2	Inverse variance weighted	3	0.0535074	0.623175	0.974051
PheCode:480.1	LILRB2	Inverse variance weighted	3	0.0481725	0.856841	0.991347
PheCode:480.11	LILRB2	Inverse variance weighted	3	0.0490325	0.96067	0.997585
PheCode:480	LILRB2	Inverse variance weighted	3	0.0349363	0.407663	0.971487
PheCode:495	LILRB2	Inverse variance weighted	3	0.0226991	0.202015	1.02938
PheCode:496.1	LILRB2	Inverse variance weighted	3	0.103891	0.676435	1.04431
PheCode:496.2	LILRB2	Inverse variance weighted	3	0.0641353	0.333866	1.06394
PheCode:496.21	LILRB2	Inverse variance weighted	3	0.0667594	0.727931	1.0235
PheCode:496.3	LILRB2	Inverse variance weighted	3	0.0792652	0.797797	0.979897
PheCode:496	LILRB2	Inverse variance weighted	3	0.0436818	0.395132	1.03784
PheCode:497	LILRB2	Inverse variance weighted	3	0.136052	0.989287	1.00183
PheCode:501	LILRB2	Inverse variance weighted	3	0.232124	0.4538	0.840395
PheCode:502	LILRB2	Inverse variance weighted	3	0.115111	0.243877	1.14356
PheCode:506	LILRB2	Inverse variance weighted	3	0.109607	0.876588	1.01717
PheCode:507	LILRB2	Inverse variance weighted	3	0.0442934	0.475812	1.03209
PheCode:508	LILRB2	Inverse variance weighted	3	0.0841941	0.76972	0.975654
PheCode:509.1	LILRB2	Inverse variance weighted	3	0.0765624	0.556102	1.0461
PheCode:509.2	LILRB2	Inverse variance weighted	3	0.082035	0.596503	1.04439
PheCode:509	LILRB2	Inverse variance weighted	3	0.068114	0.662011	0.970664
PheCode:510	LILRB2	Inverse variance weighted	3	0.122853	0.280798	1.14168
PheCode:512.7	LILRB2	Inverse variance weighted	3	0.0452796	0.305352	1.04751
PheCode:512.8	LILRB2	Inverse variance weighted	3	0.064233	0.205396	1.08474
PheCode:512.9	LILRB2	Inverse variance weighted	3	0.129996	0.0763764	1.25906
PheCode:512	LILRB2	Inverse variance weighted	3	0.0403441	0.171431	1.05673
PheCode:513	LILRB2	Inverse variance weighted	3	0.138855	0.310282	0.868588
PheCode:514	LILRB2	Inverse variance weighted	3	0.0911908	0.575888	1.05234
PheCode:516.1	LILRB2	Inverse variance weighted	3	0.0770101	0.995373	0.999553
PheCode:516	LILRB2	Inverse variance weighted	3	0.0814718	0.87771	1.01262
PheCode:519.8	LILRB2	Inverse variance weighted	3	0.0366152	0.0998366	1.06211
PheCode:519	LILRB2	Inverse variance weighted	3	0.03549	0.0934163	1.06135
PheCode:520.2	LILRB2	Inverse variance weighted	3	0.0706285	0.814026	0.983523
PheCode:520	LILRB2	Inverse variance weighted	3	0.0694021	0.777081	0.980542
PheCode:521.1	LILRB2	Inverse variance weighted	3	0.0624269	0.486316	0.957471
PheCode:521	LILRB2	Inverse variance weighted	3	0.0621368	0.4017	0.949227
PheCode:522.5	LILRB2	Inverse variance weighted	3	0.100229	0.627944	0.952587
PheCode:522	LILRB2	Inverse variance weighted	3	0.080831	0.404631	0.934856
PheCode:523.3	LILRB2	Inverse variance weighted	3	0.0981193	0.45083	0.928686
PheCode:523.31	LILRB2	Inverse variance weighted	3	0.146243	0.107794	0.790424
PheCode:523.32	LILRB2	Inverse variance weighted	3	0.144395	0.40205	1.12862
PheCode:523	LILRB2	Inverse variance weighted	3	0.082194	0.691493	0.967909
PheCode:525	LILRB2	Inverse variance weighted	3	0.0865138	0.610129	0.956846
PheCode:526	LILRB2	Inverse variance weighted	3	0.110514	0.0977958	1.20078
PheCode:527	LILRB2	Inverse variance weighted	3	0.233206	0.906878	1.02766
PheCode:528.5	LILRB2	Inverse variance weighted	3	0.202454	0.288799	0.806739
PheCode:528	LILRB2	Inverse variance weighted	3	0.105159	0.371143	0.91024
PheCode:529	LILRB2	Inverse variance weighted	3	0.0975915	0.897159	0.987465
PheCode:530.1	LILRB2	Inverse variance weighted	3	0.0302911	0.634253	1.01452
PheCode:530.11	LILRB2	Inverse variance weighted	3	0.0295956	0.483274	1.02096
PheCode:530.12	LILRB2	Inverse variance weighted	3	0.0911558	0.814394	0.978827
PheCode:530.14	LILRB2	Inverse variance weighted	3	0.0342724	0.160434	1.04928
PheCode:530.2	LILRB2	Inverse variance weighted	3	0.083767	0.0268715	1.20371
PheCode:530.3	LILRB2	Inverse variance weighted	3	0.0791208	0.22354	1.10109
PheCode:530.5	LILRB2	Inverse variance weighted	3	0.176947	0.339124	0.844388
PheCode:530.9	LILRB2	Inverse variance weighted	3	0.0746012	0.498303	0.950738
PheCode:530	LILRB2	Inverse variance weighted	3	0.0248455	0.424156	1.02006
PheCode:531.1	LILRB2	Inverse variance weighted	3	0.137688	0.430648	0.897171
PheCode:531.2	LILRB2	Inverse variance weighted	3	0.0539383	0.588304	1.02963
PheCode:531.3	LILRB2	Inverse variance weighted	3	0.0631329	0.957883	1.00334
PheCode:531	LILRB2	Inverse variance weighted	3	0.0404479	0.8283	1.00881
PheCode:532	LILRB2	Inverse variance weighted	3	0.0432392	0.0914191	1.07572
PheCode:535.1	LILRB2	Inverse variance weighted	3	0.117656	0.550009	1.07286
PheCode:535.6	LILRB2	Inverse variance weighted	3	0.039912	0.993402	0.99967
PheCode:535.8	LILRB2	Inverse variance weighted	3	0.0388173	0.474356	1.02816
PheCode:535	LILRB2	Inverse variance weighted	3	0.0214638	0.346741	1.0204
PheCode:537	LILRB2	Inverse variance weighted	3	0.0592966	0.587813	1.03266
PheCode:540.1	LILRB2	Inverse variance weighted	3	0.0610373	0.765875	1.01834
PheCode:540.11	LILRB2	Inverse variance weighted	3	0.0676615	0.832291	1.01443
PheCode:540	LILRB2	Inverse variance weighted	3	0.0592571	0.807023	1.01458
PheCode:550.1	LILRB2	Inverse variance weighted	3	0.0290113	0.0962108	1.04944
PheCode:550.2	LILRB2	Inverse variance weighted	3	0.0222988	0.467773	1.01632
PheCode:550.3	LILRB2	Inverse variance weighted	3	0.169537	0.256856	1.21195
PheCode:550.4	LILRB2	Inverse variance weighted	3	0.0570144	0.129912	1.09018
PheCode:550.5	LILRB2	Inverse variance weighted	3	0.0588618	0.140044	0.916807
PheCode:550	LILRB2	Inverse variance weighted	3	0.01691	0.247582	1.01974
PheCode:555.1	LILRB2	Inverse variance weighted	3	0.0825718	0.504922	1.0566
PheCode:555.2	LILRB2	Inverse variance weighted	3	0.0613718	0.385355	1.05472
PheCode:555.21	LILRB2	Inverse variance weighted	3	0.160533	0.463202	1.12498
PheCode:555	LILRB2	Inverse variance weighted	3	0.0517497	0.32932	1.05178
PheCode:556.1	LILRB2	Inverse variance weighted	3	0.132009	0.00368493	0.681576
PheCode:556	LILRB2	Inverse variance weighted	3	0.105152	0.0410567	0.806686
PheCode:557.1	LILRB2	Inverse variance weighted	3	0.114293	0.382176	0.904946
PheCode:557	LILRB2	Inverse variance weighted	3	0.086608	0.502131	0.943531
PheCode:558	LILRB2	Inverse variance weighted	3	0.028553	0.507729	1.01909
PheCode:559	LILRB2	Inverse variance weighted	3	0.0846596	0.0716257	1.16476
PheCode:560.1	LILRB2	Inverse variance weighted	3	0.165002	0.814767	1.03941
PheCode:560.3	LILRB2	Inverse variance weighted	3	0.11862	0.773711	1.03469
PheCode:560.4	LILRB2	Inverse variance weighted	3	0.0646637	0.168018	1.09324
PheCode:560	LILRB2	Inverse variance weighted	3	0.0543562	0.208308	1.07079
PheCode:561.2	LILRB2	Inverse variance weighted	3	0.0835428	0.0686577	1.16428
PheCode:561	LILRB2	Inverse variance weighted	3	0.0354283	0.490674	1.02472
PheCode:562.1	LILRB2	Inverse variance weighted	3	0.0508128	0.584465	1.02818
PheCode:562	LILRB2	Inverse variance weighted	3	0.0504901	0.584294	1.02801
PheCode:563	LILRB2	Inverse variance weighted	3	0.0704852	0.973048	0.997621
PheCode:564.1	LILRB2	Inverse variance weighted	3	0.067183	0.597615	1.0361
PheCode:564.8	LILRB2	Inverse variance weighted	3	0.0843911	0.577614	1.04812
PheCode:564.9	LILRB2	Inverse variance weighted	3	0.0286199	0.755252	1.00896
PheCode:564	LILRB2	Inverse variance weighted	3	0.0302032	0.548138	1.0183
PheCode:565.1	LILRB2	Inverse variance weighted	3	0.0404353	0.895874	0.994722
PheCode:565	LILRB2	Inverse variance weighted	3	0.028321	0.37924	0.975405
PheCode:567	LILRB2	Inverse variance weighted	3	0.115025	0.76523	1.03495
PheCode:568.1	LILRB2	Inverse variance weighted	3	0.0614771	0.643254	1.02888
PheCode:568	LILRB2	Inverse variance weighted	3	0.0599476	0.490628	1.04219
PheCode:569	LILRB2	Inverse variance weighted	3	0.0532528	0.334344	1.05275
PheCode:571.5	LILRB2	Inverse variance weighted	3	0.0843474	0.358611	0.92549
PheCode:571.8	LILRB2	Inverse variance weighted	3	0.148728	0.837972	1.03088
PheCode:571.81	LILRB2	Inverse variance weighted	3	0.233264	0.794412	1.06267
PheCode:571	LILRB2	Inverse variance weighted	3	0.0640923	0.567954	0.964061
PheCode:572	LILRB2	Inverse variance weighted	3	0.0870951	0.801154	0.978304
PheCode:573.5	LILRB2	Inverse variance weighted	3	0.11469	0.163089	1.17347
PheCode:573.7	LILRB2	Inverse variance weighted	3	0.0586149	0.255565	1.06891
PheCode:573	LILRB2	Inverse variance weighted	3	0.0453932	0.331371	1.04508
PheCode:574.1	LILRB2	Inverse variance weighted	3	0.030413	0.251644	1.03548
PheCode:574.11	LILRB2	Inverse variance weighted	3	0.0883335	0.171124	0.886128
PheCode:574.12	LILRB2	Inverse variance weighted	3	0.0471912	0.181945	1.06502
PheCode:574.2	LILRB2	Inverse variance weighted	3	0.0672612	0.48679	1.04789
PheCode:574.3	LILRB2	Inverse variance weighted	3	0.0657445	0.0274461	1.15601
PheCode:574	LILRB2	Inverse variance weighted	3	0.0282108	0.0874436	1.04939
PheCode:575.2	LILRB2	Inverse variance weighted	3	0.170179	0.294974	1.19509
PheCode:575.7	LILRB2	Inverse variance weighted	3	0.121604	0.696919	1.0485
PheCode:575.8	LILRB2	Inverse variance weighted	3	0.106492	0.763043	0.968404
PheCode:575	LILRB2	Inverse variance weighted	3	0.0599459	0.222091	1.07594
PheCode:577.1	LILRB2	Inverse variance weighted	3	0.0772566	0.671404	1.03332
PheCode:577.2	LILRB2	Inverse variance weighted	3	0.151209	0.578347	1.08767
PheCode:577	LILRB2	Inverse variance weighted	3	0.0665452	0.965133	1.00291
PheCode:578.1	LILRB2	Inverse variance weighted	3	0.129409	0.805973	0.968714
PheCode:578.2	LILRB2	Inverse variance weighted	3	0.100659	0.841677	0.980094
PheCode:578.8	LILRB2	Inverse variance weighted	3	0.0304297	0.440198	1.02377
PheCode:578.9	LILRB2	Inverse variance weighted	3	0.0474508	0.154642	0.934692
PheCode:578	LILRB2	Inverse variance weighted	3	0.0435134	0.897108	0.994389
PheCode:579.8	LILRB2	Inverse variance weighted	3	0.0978036	0.98338	0.997965
PheCode:579	LILRB2	Inverse variance weighted	3	0.0784095	0.792834	1.02081
PheCode:580.1	LILRB2	Inverse variance weighted	3	0.106906	0.167597	0.86284
PheCode:580.14	LILRB2	Inverse variance weighted	3	0.118163	0.102495	0.824526
PheCode:580	LILRB2	Inverse variance weighted	3	0.0882903	0.412504	0.930202
PheCode:585.1	LILRB2	Inverse variance weighted	3	0.0916356	0.825385	0.979986
PheCode:585.2	LILRB2	Inverse variance weighted	3	0.112501	0.314686	1.11976
PheCode:585.3	LILRB2	Inverse variance weighted	3	0.0671649	0.980961	0.998398
PheCode:585	LILRB2	Inverse variance weighted	3	0.0598316	0.952825	1.00355
PheCode:586.2	LILRB2	Inverse variance weighted	3	0.0964311	0.24822	1.11778
PheCode:586.4	LILRB2	Inverse variance weighted	3	0.134988	0.162692	0.828239
PheCode:586	LILRB2	Inverse variance weighted	3	0.0595651	0.968693	1.00234
PheCode:590	LILRB2	Inverse variance weighted	3	0.0944658	0.705851	1.0363
PheCode:591	LILRB2	Inverse variance weighted	3	0.0309451	0.73021	0.989385
PheCode:592.1	LILRB2	Inverse variance weighted	3	0.063441	0.642686	1.02987
PheCode:592.12	LILRB2	Inverse variance weighted	3	0.145801	0.369681	0.877399
PheCode:592	LILRB2	Inverse variance weighted	3	0.0648223	0.762312	1.0198
PheCode:593	LILRB2	Inverse variance weighted	3	0.027666	0.338152	1.02685
PheCode:594.1	LILRB2	Inverse variance weighted	3	0.0612174	0.874483	0.990376
PheCode:594.2	LILRB2	Inverse variance weighted	3	0.123187	0.912352	0.986532
PheCode:594.3	LILRB2	Inverse variance weighted	3	0.0703161	0.633001	0.966981
PheCode:594.8	LILRB2	Inverse variance weighted	3	0.0946675	0.40588	0.924332
PheCode:594	LILRB2	Inverse variance weighted	3	0.0558469	0.691872	0.97811
PheCode:595	LILRB2	Inverse variance weighted	3	0.0775914	0.536788	1.04909
PheCode:596.1	LILRB2	Inverse variance weighted	3	0.0777144	0.722132	1.02802
PheCode:596.5	LILRB2	Inverse variance weighted	3	0.0841783	0.666009	0.964318
PheCode:596	LILRB2	Inverse variance weighted	3	0.0352087	0.00538358	0.906657
PheCode:597.1	LILRB2	Inverse variance weighted	3	0.126451	0.527137	0.923149
PheCode:597	LILRB2	Inverse variance weighted	3	0.103562	0.545111	0.939258
PheCode:598	LILRB2	Inverse variance weighted	3	0.0670186	0.395208	1.05863
PheCode:599.2	LILRB2	Inverse variance weighted	3	0.0706523	0.500632	1.04873
PheCode:599.3	LILRB2	Inverse variance weighted	3	0.0989096	0.390867	1.08857
PheCode:599.4	LILRB2	Inverse variance weighted	3	0.0731733	0.627736	0.965139
PheCode:599.5	LILRB2	Inverse variance weighted	3	0.0545994	0.636377	0.974517
PheCode:599.9	LILRB2	Inverse variance weighted	3	0.0786416	0.867752	1.01318
PheCode:599	LILRB2	Inverse variance weighted	3	0.0266134	0.59726	1.01416
PheCode:608	LILRB2	Inverse variance weighted	3	0.0649458	0.50205	1.04456
PheCode:610.1	LILRB2	Inverse variance weighted	3	0.112891	0.823317	1.02553
PheCode:610.4	LILRB2	Inverse variance weighted	3	0.0872643	0.794479	0.977524
PheCode:610.8	LILRB2	Inverse variance weighted	3	0.232512	0.514944	1.16346
PheCode:610	LILRB2	Inverse variance weighted	3	0.0945587	0.919164	1.00964
PheCode:611.3	LILRB2	Inverse variance weighted	3	0.0881674	0.0790472	0.856549
PheCode:611	LILRB2	Inverse variance weighted	3	0.0867608	0.109591	0.870384
PheCode:612.2	LILRB2	Inverse variance weighted	3	0.17677	0.646848	0.922206
PheCode:612	LILRB2	Inverse variance weighted	3	0.181109	0.476373	0.878995
PheCode:613.1	LILRB2	Inverse variance weighted	3	0.134994	0.605358	1.07224
PheCode:613.7	LILRB2	Inverse variance weighted	3	0.12914	0.571175	0.929475
PheCode:613	LILRB2	Inverse variance weighted	3	0.0775448	0.262228	0.916733
PheCode:614.1	LILRB2	Inverse variance weighted	3	0.0688853	0.52551	0.957209
PheCode:614.3	LILRB2	Inverse variance weighted	3	0.112521	0.577238	0.939205
PheCode:614.5	LILRB2	Inverse variance weighted	3	0.0933883	0.468641	1.07002
PheCode:614.51	LILRB2	Inverse variance weighted	3	0.0949927	0.0579384	1.19736
PheCode:614.53	LILRB2	Inverse variance weighted	3	0.152193	0.573534	1.08944
PheCode:614	LILRB2	Inverse variance weighted	3	0.059338	0.964058	0.99733
PheCode:615	LILRB2	Inverse variance weighted	3	0.0551714	0.728216	1.01936
PheCode:618.1	LILRB2	Inverse variance weighted	3	0.0534037	0.371849	1.04885
PheCode:618.2	LILRB2	Inverse variance weighted	3	0.0940093	0.511263	1.0637
PheCode:618.5	LILRB2	Inverse variance weighted	3	0.1511	0.563203	0.916357
PheCode:618.6	LILRB2	Inverse variance weighted	3	0.131097	0.204622	0.846796
PheCode:618	LILRB2	Inverse variance weighted	3	0.0624857	0.396312	1.05443
PheCode:619.1	LILRB2	Inverse variance weighted	3	0.127361	0.0908593	1.2403
PheCode:619.2	LILRB2	Inverse variance weighted	3	0.0822486	0.587598	0.956375
PheCode:619.3	LILRB2	Inverse variance weighted	3	0.0969431	0.0689558	0.838357
PheCode:619.4	LILRB2	Inverse variance weighted	3	0.0818275	0.169501	0.893673
PheCode:619.5	LILRB2	Inverse variance weighted	3	0.124845	0.434547	0.907049
PheCode:619	LILRB2	Inverse variance weighted	3	0.0622763	0.286656	0.935799
PheCode:621	LILRB2	Inverse variance weighted	3	0.102162	0.0646415	1.20776
PheCode:622.1	LILRB2	Inverse variance weighted	3	0.0394969	0.891349	0.994619
PheCode:622.2	LILRB2	Inverse variance weighted	3	0.0587307	0.00559376	0.849825
PheCode:622	LILRB2	Inverse variance weighted	3	0.0338805	0.329586	0.967508
PheCode:623	LILRB2	Inverse variance weighted	3	0.0968117	0.872068	1.01571
PheCode:624.9	LILRB2	Inverse variance weighted	3	0.0791082	0.447958	0.941737
PheCode:624	LILRB2	Inverse variance weighted	3	0.0798837	0.417694	0.937311
PheCode:625.1	LILRB2	Inverse variance weighted	3	0.143189	0.379934	0.88186
PheCode:625	LILRB2	Inverse variance weighted	3	0.0738288	0.458308	0.946718
PheCode:626.1	LILRB2	Inverse variance weighted	3	0.0383059	0.778901	1.01081
PheCode:626.12	LILRB2	Inverse variance weighted	3	0.0502338	0.920341	1.00504
PheCode:626.13	LILRB2	Inverse variance weighted	3	0.0774771	0.666103	1.034
PheCode:626.14	LILRB2	Inverse variance weighted	3	0.0567018	0.588173	0.969763
PheCode:626.2	LILRB2	Inverse variance weighted	3	0.08241	0.361394	0.927543
PheCode:626.8	LILRB2	Inverse variance weighted	3	0.0953962	0.567262	0.946887
PheCode:626	LILRB2	Inverse variance weighted	3	0.0337937	0.667488	1.01462
PheCode:627.1	LILRB2	Inverse variance weighted	3	0.0415645	0.492818	0.971896
PheCode:627.3	LILRB2	Inverse variance weighted	3	0.209505	0.468225	0.859016
PheCode:627	LILRB2	Inverse variance weighted	3	0.0454572	0.366671	0.959795
PheCode:628	LILRB2	Inverse variance weighted	3	0.0506905	0.413896	0.959429
PheCode:634.1	LILRB2	Inverse variance weighted	3	0.125623	0.320191	0.882605
PheCode:634	LILRB2	Inverse variance weighted	3	0.0754224	0.451961	0.94485
PheCode:635.2	LILRB2	Inverse variance weighted	3	0.119684	0.74219	1.04016
PheCode:635.3	LILRB2	Inverse variance weighted	3	0.0997249	0.0914146	1.18333
PheCode:635	LILRB2	Inverse variance weighted	3	0.0807358	0.0757266	1.15418
PheCode:636.2	LILRB2	Inverse variance weighted	3	0.155366	0.939902	1.01178
PheCode:636.3	LILRB2	Inverse variance weighted	3	0.106755	0.830874	0.977457
PheCode:636	LILRB2	Inverse variance weighted	3	0.0711781	0.842363	1.01426
PheCode:642	LILRB2	Inverse variance weighted	3	0.105924	0.790315	1.02857
PheCode:645	LILRB2	Inverse variance weighted	3	0.0997182	0.997405	1.00032
PheCode:646	LILRB2	Inverse variance weighted	3	0.0939503	0.317892	1.09838
PheCode:650	LILRB2	Inverse variance weighted	3	0.0812732	0.462086	0.941982
PheCode:652	LILRB2	Inverse variance weighted	3	0.0864687	0.515318	1.05787
PheCode:653	LILRB2	Inverse variance weighted	3	0.107603	0.850731	0.979954
PheCode:655	LILRB2	Inverse variance weighted	3	0.0645926	0.451992	1.04978
PheCode:661	LILRB2	Inverse variance weighted	3	0.0766403	0.477168	0.946977
PheCode:663	LILRB2	Inverse variance weighted	3	0.151474	0.879402	0.977279
PheCode:665	LILRB2	Inverse variance weighted	3	0.0530004	0.586222	0.971563
PheCode:669	LILRB2	Inverse variance weighted	3	0.07248	0.238598	0.918129
PheCode:681.1	LILRB2	Inverse variance weighted	3	0.14424	0.687078	1.05982
PheCode:681.2	LILRB2	Inverse variance weighted	3	0.161734	0.472029	1.12335
PheCode:681.3	LILRB2	Inverse variance weighted	3	0.0465145	0.652721	0.979287
PheCode:681.5	LILRB2	Inverse variance weighted	3	0.0465057	0.622582	0.97737
PheCode:681.6	LILRB2	Inverse variance weighted	3	0.0467564	0.651463	0.9791
PheCode:681.7	LILRB2	Inverse variance weighted	3	0.13914	0.826614	1.03095
PheCode:681	LILRB2	Inverse variance weighted	3	0.0403035	0.864604	0.993151
PheCode:686.1	LILRB2	Inverse variance weighted	3	0.0719083	0.0401886	0.862826
PheCode:686.3	LILRB2	Inverse variance weighted	3	0.141647	0.053003	0.760278
PheCode:686	LILRB2	Inverse variance weighted	3	0.0510289	0.0342918	0.89762
PheCode:687.1	LILRB2	Inverse variance weighted	3	0.076669	0.27637	1.08704
PheCode:687.4	LILRB2	Inverse variance weighted	3	0.068033	0.130164	1.10845
PheCode:687	LILRB2	Inverse variance weighted	3	0.046066	0.0325405	1.10349
PheCode:689	LILRB2	Inverse variance weighted	3	0.0451208	0.0436671	0.912999
PheCode:694.2	LILRB2	Inverse variance weighted	3	0.246701	0.662991	1.1135
PheCode:694	LILRB2	Inverse variance weighted	3	0.218887	0.451167	1.17931
PheCode:695.7	LILRB2	Inverse variance weighted	3	0.122875	0.796049	1.03227
PheCode:695	LILRB2	Inverse variance weighted	3	0.0696129	0.591814	1.03803
PheCode:696.4	LILRB2	Inverse variance weighted	3	0.0728703	0.340031	1.072
PheCode:696.41	LILRB2	Inverse variance weighted	3	0.0837454	0.336179	1.08387
PheCode:696.42	LILRB2	Inverse variance weighted	3	0.128672	0.517545	1.08683
PheCode:696	LILRB2	Inverse variance weighted	3	0.0720352	0.315852	1.07493
PheCode:697	LILRB2	Inverse variance weighted	3	0.147034	0.0731358	1.30145
PheCode:698	LILRB2	Inverse variance weighted	3	0.161004	0.842599	0.968535
PheCode:701.2	LILRB2	Inverse variance weighted	3	0.0705847	0.13147	0.899006
PheCode:701	LILRB2	Inverse variance weighted	3	0.0498153	0.0848018	0.917727
PheCode:702.1	LILRB2	Inverse variance weighted	3	0.0745184	0.867944	0.987686
PheCode:702.2	LILRB2	Inverse variance weighted	3	0.121827	0.340837	0.890438
PheCode:702	LILRB2	Inverse variance weighted	3	0.0959796	0.495138	0.936624
PheCode:703.1	LILRB2	Inverse variance weighted	3	0.110142	0.318822	0.896015
PheCode:703	LILRB2	Inverse variance weighted	3	0.0993267	0.178504	0.874912
PheCode:704	LILRB2	Inverse variance weighted	3	0.0536189	0.993586	1.00043
PheCode:705.8	LILRB2	Inverse variance weighted	3	0.140372	0.895388	0.981712
PheCode:705	LILRB2	Inverse variance weighted	3	0.119827	0.557608	0.932145
PheCode:706.2	LILRB2	Inverse variance weighted	3	0.0475744	0.690373	0.981227
PheCode:706	LILRB2	Inverse variance weighted	3	0.0433995	0.599846	0.977489
PheCode:707.1	LILRB2	Inverse variance weighted	3	0.113517	0.409958	0.910707
PheCode:707	LILRB2	Inverse variance weighted	3	0.121005	0.944098	1.00852
PheCode:709.2	LILRB2	Inverse variance weighted	3	0.252605	0.924469	1.02424
PheCode:709.7	LILRB2	Inverse variance weighted	3	0.0882523	0.936799	0.993027
PheCode:709	LILRB2	Inverse variance weighted	3	0.102435	0.946766	0.993184
PheCode:710.1	LILRB2	Inverse variance weighted	3	0.144397	0.461937	1.11207
PheCode:710	LILRB2	Inverse variance weighted	3	0.138814	0.343874	1.14042
PheCode:714.1	LILRB2	Inverse variance weighted	3	0.0524252	0.0364927	0.896155
PheCode:714	LILRB2	Inverse variance weighted	3	0.0498241	0.0355006	0.90054
PheCode:715.2	LILRB2	Inverse variance weighted	3	0.137692	0.909414	0.984456
PheCode:715	LILRB2	Inverse variance weighted	3	0.084405	0.461928	1.06406
PheCode:716.1	LILRB2	Inverse variance weighted	3	0.0585982	0.0929971	1.10344
PheCode:716.2	LILRB2	Inverse variance weighted	3	0.0448147	0.907136	1.00524
PheCode:716.9	LILRB2	Inverse variance weighted	3	0.019684	0.88803	0.997232
PheCode:716	LILRB2	Inverse variance weighted	3	0.0193934	0.954265	0.998888
PheCode:717	LILRB2	Inverse variance weighted	3	0.101353	0.046089	0.816967
PheCode:720	LILRB2	Inverse variance weighted	3	0.056818	0.479033	0.960579
PheCode:721.1	LILRB2	Inverse variance weighted	3	0.0488396	0.0729512	0.916149
PheCode:721	LILRB2	Inverse variance weighted	3	0.0447302	0.0466112	0.914841
PheCode:722.1	LILRB2	Inverse variance weighted	3	0.186532	0.355267	0.841614
PheCode:722.6	LILRB2	Inverse variance weighted	3	0.068565	0.0677247	0.88227
PheCode:722.9	LILRB2	Inverse variance weighted	3	0.0521147	0.481889	0.964013
PheCode:722	LILRB2	Inverse variance weighted	3	0.0441793	0.317717	0.956818
PheCode:723	LILRB2	Inverse variance weighted	3	0.150107	0.358538	1.14777
PheCode:724.9	LILRB2	Inverse variance weighted	3	0.0854987	0.172539	1.1237
PheCode:724	LILRB2	Inverse variance weighted	3	0.0754816	0.147441	1.11555
PheCode:726.1	LILRB2	Inverse variance weighted	3	0.0356178	0.836369	1.00738
PheCode:726.3	LILRB2	Inverse variance weighted	3	0.185845	0.180506	0.779671
PheCode:726	LILRB2	Inverse variance weighted	3	0.0459932	0.841714	0.990857
PheCode:727.1	LILRB2	Inverse variance weighted	3	0.0718065	0.484893	1.05143
PheCode:727.4	LILRB2	Inverse variance weighted	3	0.140134	0.956946	1.00759
PheCode:727.5	LILRB2	Inverse variance weighted	3	0.253862	0.652578	0.892004
PheCode:727	LILRB2	Inverse variance weighted	3	0.0545083	0.846754	1.01059
PheCode:728.7	LILRB2	Inverse variance weighted	3	0.0564178	0.7169	1.02067
PheCode:728.71	LILRB2	Inverse variance weighted	3	0.059152	0.994776	0.999613
PheCode:728	LILRB2	Inverse variance weighted	3	0.0521541	0.392997	1.04556
PheCode:729.1	LILRB2	Inverse variance weighted	3	0.108572	0.612031	1.05661
PheCode:729	LILRB2	Inverse variance weighted	3	0.0442858	0.767596	1.01317
PheCode:733.4	LILRB2	Inverse variance weighted	3	0.147165	0.198822	1.20816
PheCode:733.8	LILRB2	Inverse variance weighted	3	0.096554	0.0483707	0.826457
PheCode:733	LILRB2	Inverse variance weighted	3	0.0558375	0.683746	0.977511
PheCode:735.2	LILRB2	Inverse variance weighted	3	0.0486901	0.982113	1.00109
PheCode:735.21	LILRB2	Inverse variance weighted	3	0.0784176	0.797765	1.0203
PheCode:735.23	LILRB2	Inverse variance weighted	3	0.0871724	0.133293	0.877335
PheCode:735.3	LILRB2	Inverse variance weighted	3	0.0430594	0.55495	1.02575
PheCode:735	LILRB2	Inverse variance weighted	3	0.0356395	0.766932	1.01062
PheCode:736	LILRB2	Inverse variance weighted	3	0.0845715	0.403386	0.931772
PheCode:737.3	LILRB2	Inverse variance weighted	3	0.176586	0.804158	1.04476
PheCode:737	LILRB2	Inverse variance weighted	3	0.160933	0.625094	1.08181
PheCode:738.4	LILRB2	Inverse variance weighted	3	0.08782	0.138826	0.878105
PheCode:738	LILRB2	Inverse variance weighted	3	0.0781716	0.213851	0.907401
PheCode:740.1	LILRB2	Inverse variance weighted	3	0.0270945	0.976652	1.00079
PheCode:740.11	LILRB2	Inverse variance weighted	3	0.0368876	0.387605	0.968633
PheCode:740.2	LILRB2	Inverse variance weighted	3	0.183784	0.590465	1.10396
PheCode:740.9	LILRB2	Inverse variance weighted	3	0.0522673	0.593403	0.97248
PheCode:740	LILRB2	Inverse variance weighted	3	0.0218769	0.577168	0.987877
PheCode:741.2	LILRB2	Inverse variance weighted	3	0.137648	0.5144	1.0939
PheCode:741.4	LILRB2	Inverse variance weighted	3	0.090747	0.797756	1.02353
PheCode:741	LILRB2	Inverse variance weighted	3	0.0569232	0.0590896	0.898127
PheCode:742.8	LILRB2	Inverse variance weighted	3	0.153803	0.832258	1.03311
PheCode:742.9	LILRB2	Inverse variance weighted	3	0.0933972	0.699046	0.964536
PheCode:742	LILRB2	Inverse variance weighted	3	0.0893191	0.735852	0.970318
PheCode:743.1	LILRB2	Inverse variance weighted	3	0.0436131	0.290658	0.954961
PheCode:743.11	LILRB2	Inverse variance weighted	3	0.0468085	0.117313	0.929313
PheCode:743.13	LILRB2	Inverse variance weighted	3	0.31863	0.436859	1.28112
PheCode:743.2	LILRB2	Inverse variance weighted	3	0.302432	0.837453	0.939841
PheCode:743.9	LILRB2	Inverse variance weighted	3	0.170282	0.538472	0.900554
PheCode:743	LILRB2	Inverse variance weighted	3	0.0587739	0.423621	0.95406
PheCode:745	LILRB2	Inverse variance weighted	3	0.0387957	0.800875	1.00983
PheCode:747.1	LILRB2	Inverse variance weighted	3	0.0774946	0.673931	0.967919
PheCode:747.11	LILRB2	Inverse variance weighted	3	0.154182	0.711135	0.944501
PheCode:747.13	LILRB2	Inverse variance weighted	3	0.157983	0.873377	0.975136
PheCode:747	LILRB2	Inverse variance weighted	3	0.0720196	0.646103	0.967471
PheCode:750	LILRB2	Inverse variance weighted	3	0.129029	0.600476	0.934658
PheCode:751.1	LILRB2	Inverse variance weighted	3	0.127143	0.266266	1.15182
PheCode:751.2	LILRB2	Inverse variance weighted	3	0.117337	0.319324	1.12395
PheCode:751	LILRB2	Inverse variance weighted	3	0.0858334	0.237048	1.10682
PheCode:756	LILRB2	Inverse variance weighted	3	0.152261	0.383114	1.14202
PheCode:760	LILRB2	Inverse variance weighted	3	0.0331561	0.517707	1.02168
PheCode:761	LILRB2	Inverse variance weighted	3	0.0812885	0.841031	0.983828
PheCode:764	LILRB2	Inverse variance weighted	3	0.0706948	0.593996	1.0384
PheCode:766	LILRB2	Inverse variance weighted	3	0.0999833	0.96808	1.00401
PheCode:770	LILRB2	Inverse variance weighted	3	0.23908	0.791128	1.06537
PheCode:771.1	LILRB2	Inverse variance weighted	3	0.0506109	0.715157	0.9817
PheCode:771	LILRB2	Inverse variance weighted	3	0.0467604	0.451929	0.965438
PheCode:772	LILRB2	Inverse variance weighted	3	0.129563	0.00800091	1.41002
PheCode:773	LILRB2	Inverse variance weighted	3	0.0438638	0.825701	0.990387
PheCode:781	LILRB2	Inverse variance weighted	3	0.0795127	0.130453	1.12778
PheCode:782.3	LILRB2	Inverse variance weighted	3	0.124126	0.734488	0.958775
PheCode:782	LILRB2	Inverse variance weighted	3	0.0974423	0.941833	0.992915
PheCode:783	LILRB2	Inverse variance weighted	3	0.0995073	0.835138	1.02093
PheCode:785	LILRB2	Inverse variance weighted	3	0.0177143	0.570407	1.0101
PheCode:788	LILRB2	Inverse variance weighted	3	0.036444	0.949984	1.00229
PheCode:789	LILRB2	Inverse variance weighted	3	0.0494318	0.966018	0.997896
PheCode:790.6	LILRB2	Inverse variance weighted	3	0.0437497	0.183925	1.05986
PheCode:790	LILRB2	Inverse variance weighted	3	0.0430553	0.226232	1.05348
PheCode:791	LILRB2	Inverse variance weighted	3	0.164391	0.430672	0.878493
PheCode:793.2	LILRB2	Inverse variance weighted	3	0.144283	0.067616	1.30172
PheCode:793	LILRB2	Inverse variance weighted	3	0.129541	0.0961383	1.24053
PheCode:798.1	LILRB2	Inverse variance weighted	3	0.140396	0.655102	1.06472
PheCode:798	LILRB2	Inverse variance weighted	3	0.0591165	0.365555	1.05495
PheCode:800.1	LILRB2	Inverse variance weighted	3	0.12672	0.238716	0.861309
PheCode:800.3	LILRB2	Inverse variance weighted	3	0.0742374	0.782461	0.979711
PheCode:800.4	LILRB2	Inverse variance weighted	3	0.123824	0.429058	0.906721
PheCode:800	LILRB2	Inverse variance weighted	3	0.0408483	0.204201	0.949458
PheCode:801.1	LILRB2	Inverse variance weighted	3	0.0802937	0.224629	1.10241
PheCode:801	LILRB2	Inverse variance weighted	3	0.0713803	0.242458	1.08701
PheCode:802	LILRB2	Inverse variance weighted	3	0.127644	0.540418	1.08128
PheCode:803.1	LILRB2	Inverse variance weighted	3	0.0832082	0.845506	1.01635
PheCode:803.2	LILRB2	Inverse variance weighted	3	0.0537273	0.886506	1.0077
PheCode:803.3	LILRB2	Inverse variance weighted	3	0.0878996	0.337607	0.919167
PheCode:803	LILRB2	Inverse variance weighted	3	0.0379645	0.524407	0.976123
PheCode:804	LILRB2	Inverse variance weighted	3	0.0591432	0.927685	0.994647
PheCode:805	LILRB2	Inverse variance weighted	3	0.0931696	0.454293	1.0722
PheCode:807	LILRB2	Inverse variance weighted	3	0.23287	0.664034	0.9038
PheCode:809	LILRB2	Inverse variance weighted	3	0.0947329	0.853161	1.01769
PheCode:818	LILRB2	Inverse variance weighted	3	0.151513	0.911958	1.01689
PheCode:819	LILRB2	Inverse variance weighted	3	0.0633656	0.328785	0.939995
PheCode:823	LILRB2	Inverse variance weighted	3	0.0841809	0.702357	0.968343
PheCode:830	LILRB2	Inverse variance weighted	3	0.0749317	0.30571	1.07977
PheCode:835	LILRB2	Inverse variance weighted	3	0.0286199	0.75967	1.00879
PheCode:836	LILRB2	Inverse variance weighted	3	0.305047	0.564473	0.83881
PheCode:850	LILRB2	Inverse variance weighted	3	0.047442	0.746742	1.01544
PheCode:853	LILRB2	Inverse variance weighted	3	0.210934	0.0733304	1.45898
PheCode:854	LILRB2	Inverse variance weighted	3	0.117154	0.574079	1.06806
PheCode:857	LILRB2	Inverse variance weighted	3	0.107388	0.430778	1.08829
PheCode:858	LILRB2	Inverse variance weighted	3	0.0668871	0.511895	1.04485
PheCode:859	LILRB2	Inverse variance weighted	3	0.068878	0.974673	1.00219
PheCode:870.3	LILRB2	Inverse variance weighted	3	0.0637931	0.726972	1.02252
PheCode:870	LILRB2	Inverse variance weighted	3	0.0557095	0.616996	1.02825
PheCode:871	LILRB2	Inverse variance weighted	3	0.0648397	0.58402	0.965122
PheCode:907	LILRB2	Inverse variance weighted	3	0.0946556	0.0594317	0.836587
PheCode:915	LILRB2	Inverse variance weighted	3	0.087111	0.920634	1.00872
PheCode:916	LILRB2	Inverse variance weighted	3	0.121157	0.439737	1.09813
PheCode:939	LILRB2	Inverse variance weighted	3	0.135776	0.882404	0.980116
PheCode:946	LILRB2	Inverse variance weighted	3	0.145998	0.331785	0.867887
PheCode:960.2	LILRB2	Inverse variance weighted	3	0.0280661	0.723093	0.990105
PheCode:960	LILRB2	Inverse variance weighted	3	0.026409	0.601396	0.986299
PheCode:961.1	LILRB2	Inverse variance weighted	3	0.116366	0.148343	0.845188
PheCode:961	LILRB2	Inverse variance weighted	3	0.09717	0.343888	0.91213
PheCode:965.1	LILRB2	Inverse variance weighted	3	0.101614	0.810558	1.02466
PheCode:965	LILRB2	Inverse variance weighted	3	0.0676901	0.668129	1.02945
PheCode:966	LILRB2	Inverse variance weighted	3	0.195966	0.820553	0.956522
PheCode:967	LILRB2	Inverse variance weighted	3	0.141649	0.112305	0.798574
PheCode:969	LILRB2	Inverse variance weighted	3	0.0784859	0.489679	0.947224
PheCode:979	LILRB2	Inverse variance weighted	3	0.221816	0.770693	0.937393
PheCode:990	LILRB2	Inverse variance weighted	3	0.0616354	0.989629	1.0008
PheCode:994.2	LILRB2	Inverse variance weighted	3	0.0867518	0.336124	1.08702
PheCode:994	LILRB2	Inverse variance weighted	3	0.0867518	0.336124	1.08702

## Sheet: supplemental table 3
supplemental table 3. Phe-MR analysis results of ASPN
outcome	exposure	method	nsnp	se	pval	OR
PheCode:8.5	ASPN	Inverse variance weighted	2	0.116814	0.112368	0.830723
PheCode:8.52	ASPN	Inverse variance weighted	2	0.233016	0.359792	0.807844
PheCode:8.6	ASPN	Inverse variance weighted	2	0.203557	0.808624	1.05054
PheCode:8	ASPN	Inverse variance weighted	2	0.10264	0.785665	0.972474
PheCode:38.1	ASPN	Inverse variance weighted	2	0.206491	0.788998	0.94624
PheCode:38	ASPN	Inverse variance weighted	2	0.093934	0.760462	1.02905
PheCode:41.1	ASPN	Inverse variance weighted	2	0.106787	0.476279	1.07903
PheCode:41.2	ASPN	Inverse variance weighted	2	0.218876	0.982719	0.99527
PheCode:41.4	ASPN	Inverse variance weighted	2	0.275929	0.913154	0.970355
PheCode:41	ASPN	Inverse variance weighted	2	0.109695	0.794411	0.97182
PheCode:70	ASPN	Inverse variance weighted	2	0.397748	0.48558	0.757773
PheCode:78	ASPN	Inverse variance weighted	2	0.188306	0.0290773	0.66301
PheCode:79	ASPN	Inverse variance weighted	2	0.132415	0.956963	1.00717
PheCode:80	ASPN	Inverse variance weighted	2	0.0900051	0.190143	1.12516
PheCode:81	ASPN	Inverse variance weighted	2	0.190243	0.286745	1.22466
PheCode:1000	ASPN	Inverse variance weighted	2	0.247884	0.106338	0.670119
PheCode:1001	ASPN	Inverse variance weighted	2	0.17219	0.202722	1.24526
PheCode:1002	ASPN	Inverse variance weighted	2	0.159859	0.983913	0.996782
PheCode:1005	ASPN	Inverse variance weighted	2	0.170936	0.0305539	1.44731
PheCode:1008	ASPN	Inverse variance weighted	2	0.187928	0.371565	0.84542
PheCode:1009	ASPN	Inverse variance weighted	2	0.117757	0.605277	0.940955
PheCode:1010	ASPN	Inverse variance weighted	2	0.111993	0.90721	1.01314
PheCode:1011	ASPN	Inverse variance weighted	2	0.0625479	0.156108	1.09276
PheCode:1015	ASPN	Inverse variance weighted	2	0.0923195	0.815785	0.978722
PheCode:1019	ASPN	Inverse variance weighted	2	0.0697733	0.855341	1.0128
PheCode:112	ASPN	Inverse variance weighted	2	0.129606	0.162699	1.19834
PheCode:145	ASPN	Inverse variance weighted	2	0.390736	0.85115	0.929301
PheCode:149	ASPN	Inverse variance weighted	2	0.237041	0.99982	0.999947
PheCode:150	ASPN	Inverse variance weighted	2	0.252772	0.172398	1.41187
PheCode:151	ASPN	Inverse variance weighted	2	0.252512	0.731381	0.916966
PheCode:153.2	ASPN	Inverse variance weighted	2	0.109239	0.618186	1.05596
PheCode:153.3	ASPN	Inverse variance weighted	2	0.152506	0.610693	0.925299
PheCode:153	ASPN	Inverse variance weighted	2	0.0897001	0.896711	1.01171
PheCode:157	ASPN	Inverse variance weighted	2	0.245325	0.762389	1.07699
PheCode:158	ASPN	Inverse variance weighted	2	0.231294	0.128718	1.42102
PheCode:159	ASPN	Inverse variance weighted	2	0.0808563	0.548613	1.0497
PheCode:165.1	ASPN	Inverse variance weighted	2	0.130531	0.840525	0.974076
PheCode:165	ASPN	Inverse variance weighted	2	0.11561	0.596551	0.940635
PheCode:172.1	ASPN	Inverse variance weighted	2	0.120522	0.290881	0.880475
PheCode:172.11	ASPN	Inverse variance weighted	2	0.120522	0.290881	0.880475
PheCode:172.2	ASPN	Inverse variance weighted	2	0.0585887	0.911444	1.00654
PheCode:172.3	ASPN	Inverse variance weighted	2	0.230454	0.449584	0.840088
PheCode:172	ASPN	Inverse variance weighted	2	0.0528767	0.630142	0.97486
PheCode:174.1	ASPN	Inverse variance weighted	2	0.056066	0.00335553	0.848361
PheCode:174.11	ASPN	Inverse variance weighted	2	0.0577521	0.0155036	0.869547
PheCode:174	ASPN	Inverse variance weighted	2	0.0555942	0.00597421	0.858268
PheCode:175	ASPN	Inverse variance weighted	2	0.122946	0.229223	0.862582
PheCode:180.1	ASPN	Inverse variance weighted	2	0.254899	0.898507	0.968011
PheCode:180.3	ASPN	Inverse variance weighted	2	0.240297	0.917376	0.97538
PheCode:180	ASPN	Inverse variance weighted	2	0.0998307	0.987515	0.998439
PheCode:182	ASPN	Inverse variance weighted	2	0.203834	0.560092	1.12612
PheCode:184.1	ASPN	Inverse variance weighted	2	0.164046	0.869423	1.02733
PheCode:184.11	ASPN	Inverse variance weighted	2	0.152971	0.844089	1.03054
PheCode:184	ASPN	Inverse variance weighted	2	0.127774	0.927384	0.988423
PheCode:187.2	ASPN	Inverse variance weighted	2	0.11024	0.805322	1.02754
PheCode:189.1	ASPN	Inverse variance weighted	2	0.199472	0.335923	1.2116
PheCode:189.11	ASPN	Inverse variance weighted	2	0.193858	0.324608	1.21041
PheCode:189.2	ASPN	Inverse variance weighted	2	0.121707	0.368347	1.1157
PheCode:189.21	ASPN	Inverse variance weighted	2	0.129436	0.536269	1.08334
PheCode:189	ASPN	Inverse variance weighted	2	0.0930082	0.234441	1.11693
PheCode:191.1	ASPN	Inverse variance weighted	2	0.25872	0.150719	1.45031
PheCode:191	ASPN	Inverse variance weighted	2	0.233016	0.0972716	1.47166
PheCode:195.1	ASPN	Inverse variance weighted	2	0.0479918	0.311288	1.04979
PheCode:195	ASPN	Inverse variance weighted	2	0.0468592	0.230266	1.05783
PheCode:197	ASPN	Inverse variance weighted	2	0.048179	0.141752	1.07336
PheCode:198.1	ASPN	Inverse variance weighted	2	0.0823921	0.291179	1.09086
PheCode:198.2	ASPN	Inverse variance weighted	2	0.16748	0.0454387	1.39802
PheCode:198.3	ASPN	Inverse variance weighted	2	0.185356	0.287315	1.21802
PheCode:198.4	ASPN	Inverse variance weighted	2	0.116862	0.0418226	1.26852
PheCode:198.5	ASPN	Inverse variance weighted	2	0.210364	0.00798582	1.74722
PheCode:198.6	ASPN	Inverse variance weighted	2	0.321151	0.361537	1.34048
PheCode:198	ASPN	Inverse variance weighted	2	0.0626463	0.103827	1.10727
PheCode:199	ASPN	Inverse variance weighted	2	0.15863	0.0248282	1.42757
PheCode:200	ASPN	Inverse variance weighted	2	0.189288	0.155989	1.30806
PheCode:202.2	ASPN	Inverse variance weighted	2	0.141041	0.212008	1.19247
PheCode:202.24	ASPN	Inverse variance weighted	2	0.266165	0.858516	0.953661
PheCode:202	ASPN	Inverse variance weighted	2	0.125411	0.342492	1.12642
PheCode:204.1	ASPN	Inverse variance weighted	2	0.247394	0.697335	1.101
PheCode:204.12	ASPN	Inverse variance weighted	2	0.314106	0.858094	1.05777
PheCode:204.4	ASPN	Inverse variance weighted	2	0.253102	0.575329	1.15234
PheCode:204	ASPN	Inverse variance weighted	2	0.185036	0.744108	1.06226
PheCode:208	ASPN	Inverse variance weighted	2	0.044338	0.396326	0.963091
PheCode:210	ASPN	Inverse variance weighted	2	0.18978	0.718011	0.933763
PheCode:211	ASPN	Inverse variance weighted	2	0.150664	0.740734	0.95137
PheCode:214.1	ASPN	Inverse variance weighted	2	0.0885184	0.217403	0.896565
PheCode:214	ASPN	Inverse variance weighted	2	0.0754	0.45967	0.945776
PheCode:215	ASPN	Inverse variance weighted	2	0.178888	0.951004	1.01105
PheCode:216	ASPN	Inverse variance weighted	2	0.0690664	0.0874345	1.12529
PheCode:217.1	ASPN	Inverse variance weighted	2	0.244226	0.552736	1.15603
PheCode:217	ASPN	Inverse variance weighted	2	0.234484	0.352205	1.24377
PheCode:218.1	ASPN	Inverse variance weighted	2	0.0608144	0.161335	1.08891
PheCode:218	ASPN	Inverse variance weighted	2	0.0601001	0.257785	1.07038
PheCode:220	ASPN	Inverse variance weighted	2	0.155839	0.268711	1.18811
PheCode:225.1	ASPN	Inverse variance weighted	2	0.214884	0.0850888	1.44775
PheCode:225	ASPN	Inverse variance weighted	2	0.207695	0.190725	1.31227
PheCode:227	ASPN	Inverse variance weighted	2	0.254857	0.944682	1.01784
PheCode:228	ASPN	Inverse variance weighted	2	0.149155	0.282653	0.851931
PheCode:229	ASPN	Inverse variance weighted	2	0.121981	0.201609	1.16855
PheCode:240	ASPN	Inverse variance weighted	2	0.296184	0.773488	1.08899
PheCode:241.2	ASPN	Inverse variance weighted	2	0.284164	0.946136	0.980985
PheCode:241	ASPN	Inverse variance weighted	2	0.243346	0.866435	1.04178
PheCode:242	ASPN	Inverse variance weighted	2	0.138972	0.108297	0.799975
PheCode:244.1	ASPN	Inverse variance weighted	2	0.183761	0.700182	0.931684
PheCode:244.4	ASPN	Inverse variance weighted	2	0.0531819	0.274074	0.943493
PheCode:244	ASPN	Inverse variance weighted	2	0.0520001	0.21714	0.937839
PheCode:250.1	ASPN	Inverse variance weighted	2	0.11626	0.849015	0.97811
PheCode:250.2	ASPN	Inverse variance weighted	2	0.0937414	0.689408	0.963229
PheCode:250.23	ASPN	Inverse variance weighted	2	0.165542	0.80037	0.959004
PheCode:250.24	ASPN	Inverse variance weighted	2	0.248473	0.804881	0.940464
PheCode:250.4	ASPN	Inverse variance weighted	2	0.227517	0.811605	0.947214
PheCode:250.7	ASPN	Inverse variance weighted	2	0.162872	0.874014	1.02616
PheCode:250	ASPN	Inverse variance weighted	2	0.0948081	0.638499	0.956437
PheCode:251.1	ASPN	Inverse variance weighted	2	0.194843	0.356822	1.19666
PheCode:251	ASPN	Inverse variance weighted	2	0.194626	0.376546	1.1878
PheCode:252.1	ASPN	Inverse variance weighted	2	0.420449	0.748449	1.14434
PheCode:252	ASPN	Inverse variance weighted	2	0.292179	0.694653	1.12153
PheCode:253	ASPN	Inverse variance weighted	2	0.226701	0.806184	0.945897
PheCode:255	ASPN	Inverse variance weighted	2	0.235576	0.353273	0.803582
PheCode:260.6	ASPN	Inverse variance weighted	2	0.313306	0.879139	1.04879
PheCode:260	ASPN	Inverse variance weighted	2	0.394221	0.837987	1.08394
PheCode:261.2	ASPN	Inverse variance weighted	2	0.21793	0.00605218	0.549797
PheCode:261	ASPN	Inverse variance weighted	2	0.172458	0.0107354	0.644054
PheCode:272.1	ASPN	Inverse variance weighted	2	0.06839	0.479851	1.04951
PheCode:272.11	ASPN	Inverse variance weighted	2	0.0675148	0.422288	1.05567
PheCode:272	ASPN	Inverse variance weighted	2	0.0684011	0.4731	1.0503
PheCode:274.1	ASPN	Inverse variance weighted	2	0.106679	0.169987	1.15765
PheCode:274.2	ASPN	Inverse variance weighted	2	0.239712	0.896095	1.0318
PheCode:274.21	ASPN	Inverse variance weighted	2	0.251531	0.558254	1.15865
PheCode:274	ASPN	Inverse variance weighted	2	0.0982388	0.211679	1.13054
PheCode:275.1	ASPN	Inverse variance weighted	2	0.231154	0.0643143	0.65205
PheCode:275.5	ASPN	Inverse variance weighted	2	0.171482	0.632181	0.921197
PheCode:275	ASPN	Inverse variance weighted	2	0.130313	0.225538	0.853909
PheCode:276.1	ASPN	Inverse variance weighted	2	0.09361	0.898868	1.01197
PheCode:276.12	ASPN	Inverse variance weighted	2	0.140006	0.238227	1.17954
PheCode:276.13	ASPN	Inverse variance weighted	2	0.191248	0.193696	0.779916
PheCode:276.14	ASPN	Inverse variance weighted	2	0.157976	0.160792	0.801278
PheCode:276.4	ASPN	Inverse variance weighted	2	0.174476	0.920827	1.01749
PheCode:276.41	ASPN	Inverse variance weighted	2	0.183517	0.80758	0.956289
PheCode:276.5	ASPN	Inverse variance weighted	2	0.112833	0.713089	0.959359
PheCode:276	ASPN	Inverse variance weighted	2	0.0702592	0.904	0.991562
PheCode:277	ASPN	Inverse variance weighted	2	0.158522	0.103369	1.29458
PheCode:278.1	ASPN	Inverse variance weighted	2	0.105347	0.842638	1.02113
PheCode:278	ASPN	Inverse variance weighted	2	0.0971596	0.829024	1.0212
PheCode:280.1	ASPN	Inverse variance weighted	2	0.175616	0.739047	0.943178
PheCode:280	ASPN	Inverse variance weighted	2	0.162144	0.609733	0.920566
PheCode:281.1	ASPN	Inverse variance weighted	2	0.182264	0.155986	0.772148
PheCode:281.11	ASPN	Inverse variance weighted	2	0.219338	0.260219	0.781182
PheCode:281	ASPN	Inverse variance weighted	2	0.177636	0.179129	0.787696
PheCode:285.2	ASPN	Inverse variance weighted	2	0.224359	0.0621938	1.51954
PheCode:285	ASPN	Inverse variance weighted	2	0.0552289	0.906099	1.00654
PheCode:286	ASPN	Inverse variance weighted	2	0.350466	0.938393	1.02746
PheCode:287.3	ASPN	Inverse variance weighted	2	0.150406	0.604869	1.08093
PheCode:287	ASPN	Inverse variance weighted	2	0.140824	0.391487	1.12826
PheCode:288.1	ASPN	Inverse variance weighted	2	0.105645	0.63347	1.05167
PheCode:288.11	ASPN	Inverse variance weighted	2	0.105645	0.63347	1.05167
PheCode:288	ASPN	Inverse variance weighted	2	0.0970949	0.934931	1.00796
PheCode:289.4	ASPN	Inverse variance weighted	2	0.116645	0.317078	1.12378
PheCode:289.5	ASPN	Inverse variance weighted	2	0.262856	0.526488	1.18115
PheCode:289	ASPN	Inverse variance weighted	2	0.0945313	0.0865737	1.17586
PheCode:290.1	ASPN	Inverse variance weighted	2	0.300999	0.263356	1.40027
PheCode:290.2	ASPN	Inverse variance weighted	2	0.332695	0.708569	1.13242
PheCode:290	ASPN	Inverse variance weighted	2	0.29012	0.356316	1.30684
PheCode:291	ASPN	Inverse variance weighted	2	0.236067	0.0181219	0.572436
PheCode:292.1	ASPN	Inverse variance weighted	2	0.153784	0.476591	1.11568
PheCode:292.3	ASPN	Inverse variance weighted	2	0.225393	0.261323	1.28811
PheCode:292.4	ASPN	Inverse variance weighted	2	0.127154	0.859624	0.977763
PheCode:292	ASPN	Inverse variance weighted	2	0.0880555	0.657489	0.96171
PheCode:293.1	ASPN	Inverse variance weighted	2	0.198002	0.782675	1.05613
PheCode:293	ASPN	Inverse variance weighted	2	0.109239	0.775379	0.96931
PheCode:295.1	ASPN	Inverse variance weighted	2	0.249954	0.567057	0.866692
PheCode:295	ASPN	Inverse variance weighted	2	0.204918	0.319485	0.815463
PheCode:296.1	ASPN	Inverse variance weighted	2	0.183626	0.93102	1.01602
PheCode:296.2	ASPN	Inverse variance weighted	2	0.0563729	0.339605	0.94759
PheCode:296	ASPN	Inverse variance weighted	2	0.0549842	0.295792	0.944135
PheCode:300.1	ASPN	Inverse variance weighted	2	0.0760698	0.332997	0.929004
PheCode:300.12	ASPN	Inverse variance weighted	2	0.224576	0.711943	0.920421
PheCode:300.13	ASPN	Inverse variance weighted	2	0.265909	0.553601	0.854262
PheCode:300	ASPN	Inverse variance weighted	2	0.0728787	0.21924	0.914356
PheCode:303	ASPN	Inverse variance weighted	2	0.365066	0.672283	0.856904
PheCode:306	ASPN	Inverse variance weighted	2	0.0379069	0.766176	0.988791
PheCode:317.1	ASPN	Inverse variance weighted	2	0.0648875	0.00375346	1.2069
PheCode:317.11	ASPN	Inverse variance weighted	2	0.21134	0.236934	1.28396
PheCode:317	ASPN	Inverse variance weighted	2	0.0545587	0.00286741	1.17665
PheCode:318	ASPN	Inverse variance weighted	2	0.045155	0.000324764	1.17624
PheCode:327.3	ASPN	Inverse variance weighted	2	0.0902805	0.418525	1.07577
PheCode:327	ASPN	Inverse variance weighted	2	0.0836429	0.72371	1.03001
PheCode:331	ASPN	Inverse variance weighted	2	0.179105	0.00867413	1.60013
PheCode:332	ASPN	Inverse variance weighted	2	0.177577	0.254057	0.816657
PheCode:333	ASPN	Inverse variance weighted	2	0.199963	0.836643	0.959608
PheCode:334	ASPN	Inverse variance weighted	2	0.234237	0.469696	1.18453
PheCode:335	ASPN	Inverse variance weighted	2	0.163042	0.878612	1.02521
PheCode:338	ASPN	Inverse variance weighted	2	0.334041	0.77839	1.09857
PheCode:339	ASPN	Inverse variance weighted	2	0.0685058	0.54778	0.959658
PheCode:340	ASPN	Inverse variance weighted	2	0.112942	0.175516	1.16533
PheCode:342	ASPN	Inverse variance weighted	2	0.154601	0.411022	1.13553
PheCode:344	ASPN	Inverse variance weighted	2	0.312493	0.358568	0.750587
PheCode:345.1	ASPN	Inverse variance weighted	2	0.198438	0.536621	1.13046
PheCode:345.3	ASPN	Inverse variance weighted	2	0.126828	0.667123	1.05606
PheCode:345	ASPN	Inverse variance weighted	2	0.0847065	0.870337	1.01392
PheCode:348	ASPN	Inverse variance weighted	2	0.158304	0.358045	1.15661
PheCode:350.1	ASPN	Inverse variance weighted	2	0.200072	0.650433	0.913324
PheCode:350.2	ASPN	Inverse variance weighted	2	0.171707	0.409177	1.15225
PheCode:350	ASPN	Inverse variance weighted	2	0.114085	0.519124	1.07632
PheCode:351	ASPN	Inverse variance weighted	2	0.0690316	0.991184	0.999238
PheCode:352.2	ASPN	Inverse variance weighted	2	0.201323	0.230174	1.27325
PheCode:352	ASPN	Inverse variance weighted	2	0.160264	0.68656	1.06681
PheCode:353	ASPN	Inverse variance weighted	2	0.242901	0.110817	1.47302
PheCode:357	ASPN	Inverse variance weighted	2	0.160698	0.120483	1.28341
PheCode:361.1	ASPN	Inverse variance weighted	2	0.160094	0.878212	1.02484
PheCode:361	ASPN	Inverse variance weighted	2	0.105258	0.902133	1.01303
PheCode:362.2	ASPN	Inverse variance weighted	2	0.12808	0.0340231	0.762233
PheCode:362.29	ASPN	Inverse variance weighted	2	0.12808	0.0329236	0.760944
PheCode:362.4	ASPN	Inverse variance weighted	2	0.470242	0.893017	0.938716
PheCode:362	ASPN	Inverse variance weighted	2	0.0957856	0.0314359	0.813765
PheCode:364	ASPN	Inverse variance weighted	2	0.220055	0.50397	0.863248
PheCode:365.1	ASPN	Inverse variance weighted	2	0.184699	0.470744	0.875275
PheCode:365.11	ASPN	Inverse variance weighted	2	0.184911	0.517202	0.887133
PheCode:365.2	ASPN	Inverse variance weighted	2	0.224684	0.600974	0.889132
PheCode:365	ASPN	Inverse variance weighted	2	0.157554	0.506967	0.900732
PheCode:366.2	ASPN	Inverse variance weighted	2	0.140719	0.56635	1.08404
PheCode:366	ASPN	Inverse variance weighted	2	0.0534271	0.497809	1.03688
PheCode:367.1	ASPN	Inverse variance weighted	2	0.168426	0.153984	0.786543
PheCode:367.9	ASPN	Inverse variance weighted	2	0.221473	0.605523	0.891914
PheCode:367	ASPN	Inverse variance weighted	2	0.120782	0.251296	0.87061
PheCode:368.1	ASPN	Inverse variance weighted	2	0.496181	0.880194	1.07765
PheCode:368.2	ASPN	Inverse variance weighted	2	0.337151	0.859768	1.06137
PheCode:368.9	ASPN	Inverse variance weighted	2	0.240696	0.851524	0.955948
PheCode:368	ASPN	Inverse variance weighted	2	0.10461	0.354972	0.907771
PheCode:369	ASPN	Inverse variance weighted	2	0.251531	0.495037	0.842295
PheCode:371.3	ASPN	Inverse variance weighted	2	0.12209	0.58122	1.06966
PheCode:371	ASPN	Inverse variance weighted	2	0.121443	0.907724	1.01418
PheCode:372	ASPN	Inverse variance weighted	2	0.247528	0.646965	0.892826
PheCode:374.1	ASPN	Inverse variance weighted	2	0.182206	0.189912	0.787539
PheCode:374.3	ASPN	Inverse variance weighted	2	0.19564	0.424661	1.16905
PheCode:374	ASPN	Inverse variance weighted	2	0.0796149	0.613822	1.04099
PheCode:375.2	ASPN	Inverse variance weighted	2	0.198819	0.414901	0.850359
PheCode:375	ASPN	Inverse variance weighted	2	0.127426	0.666431	0.946554
PheCode:378.1	ASPN	Inverse variance weighted	2	0.197186	0.279944	0.808117
PheCode:378	ASPN	Inverse variance weighted	2	0.203477	0.247562	0.79035
PheCode:379.2	ASPN	Inverse variance weighted	2	0.16052	0.883136	0.97668
PheCode:379.3	ASPN	Inverse variance weighted	2	0.140331	0.968452	0.994465
PheCode:379	ASPN	Inverse variance weighted	2	0.0958928	0.714008	0.965468
PheCode:380.1	ASPN	Inverse variance weighted	2	0.261281	0.605272	0.873682
PheCode:380	ASPN	Inverse variance weighted	2	0.156778	0.944775	1.01092
PheCode:381.1	ASPN	Inverse variance weighted	2	0.356227	0.907755	1.04214
PheCode:381.11	ASPN	Inverse variance weighted	2	0.418991	0.735701	0.868115
PheCode:381	ASPN	Inverse variance weighted	2	0.339088	0.959141	1.01752
PheCode:384.4	ASPN	Inverse variance weighted	2	0.382829	0.656735	0.843548
PheCode:384	ASPN	Inverse variance weighted	2	0.287978	0.581888	0.853364
PheCode:385.3	ASPN	Inverse variance weighted	2	0.241184	0.0297762	0.592084
PheCode:385	ASPN	Inverse variance weighted	2	0.207478	0.00507461	0.559111
PheCode:386.1	ASPN	Inverse variance weighted	2	0.248371	0.0928143	0.658727
PheCode:386.3	ASPN	Inverse variance weighted	2	0.21581	0.0597546	0.666121
PheCode:386.9	ASPN	Inverse variance weighted	2	0.0885073	0.656634	0.961417
PheCode:386	ASPN	Inverse variance weighted	2	0.0770446	0.216647	0.909202
PheCode:389.4	ASPN	Inverse variance weighted	2	0.263349	0.438154	0.815317
PheCode:389	ASPN	Inverse variance weighted	2	0.201023	0.377521	0.837447
PheCode:394.2	ASPN	Inverse variance weighted	2	0.132402	0.922208	0.987154
PheCode:394.3	ASPN	Inverse variance weighted	2	0.167996	0.763125	1.05193
PheCode:394.7	ASPN	Inverse variance weighted	2	0.254029	0.734818	1.08986
PheCode:394	ASPN	Inverse variance weighted	2	0.0867682	0.91969	1.00879
PheCode:395.1	ASPN	Inverse variance weighted	2	0.143408	0.814867	0.966978
PheCode:395.6	ASPN	Inverse variance weighted	2	0.154325	0.931294	0.986783
PheCode:395	ASPN	Inverse variance weighted	2	0.108628	0.956772	0.994129
PheCode:396	ASPN	Inverse variance weighted	2	0.185151	0.942743	1.01339
PheCode:401.1	ASPN	Inverse variance weighted	2	0.0270046	0.769014	1.00796
PheCode:401.2	ASPN	Inverse variance weighted	2	0.144034	0.0831972	1.28342
PheCode:401.22	ASPN	Inverse variance weighted	2	0.152041	0.0614625	1.32889
PheCode:401	ASPN	Inverse variance weighted	2	0.0270046	0.767851	1.008
PheCode:402	ASPN	Inverse variance weighted	2	0.155143	0.742553	0.950316
PheCode:411.1	ASPN	Inverse variance weighted	2	0.0847065	0.874779	1.01344
PheCode:411.2	ASPN	Inverse variance weighted	2	0.0580175	0.352031	1.05548
PheCode:411.3	ASPN	Inverse variance weighted	2	0.090699	0.49219	1.06428
PheCode:411.4	ASPN	Inverse variance weighted	2	0.0459335	0.115373	1.075
PheCode:411.41	ASPN	Inverse variance weighted	2	0.314603	0.585811	0.842457
PheCode:411.8	ASPN	Inverse variance weighted	2	0.0690767	0.301593	1.07397
PheCode:411.9	ASPN	Inverse variance weighted	2	0.175455	0.725637	0.940284
PheCode:411	ASPN	Inverse variance weighted	2	0.0596187	0.309791	1.06242
PheCode:414	ASPN	Inverse variance weighted	2	0.141041	0.164131	1.21681
PheCode:415.2	ASPN	Inverse variance weighted	2	0.244341	0.465883	1.19503
PheCode:415	ASPN	Inverse variance weighted	2	0.0919749	0.924933	1.0087
PheCode:416	ASPN	Inverse variance weighted	2	0.169715	0.389993	0.864251
PheCode:418.1	ASPN	Inverse variance weighted	2	0.100688	0.143638	1.15864
PheCode:418	ASPN	Inverse variance weighted	2	0.0665981	0.999148	0.999929
PheCode:420.2	ASPN	Inverse variance weighted	2	0.167178	0.331228	0.850069
PheCode:420.3	ASPN	Inverse variance weighted	2	0.227245	0.116251	0.699818
PheCode:420	ASPN	Inverse variance weighted	2	0.132817	0.109524	0.808519
PheCode:425.1	ASPN	Inverse variance weighted	2	0.171915	0.982417	1.0038
PheCode:425	ASPN	Inverse variance weighted	2	0.169245	0.980092	0.995786
PheCode:426.2	ASPN	Inverse variance weighted	2	0.129221	0.748426	0.959404
PheCode:426.21	ASPN	Inverse variance weighted	2	0.189612	0.221487	1.26089
PheCode:426.24	ASPN	Inverse variance weighted	2	0.246407	0.947873	0.984019
PheCode:426.3	ASPN	Inverse variance weighted	2	0.147556	0.889706	1.02067
PheCode:426.31	ASPN	Inverse variance weighted	2	0.154539	0.813085	0.964119
PheCode:426.32	ASPN	Inverse variance weighted	2	0.185722	0.402322	1.16829
PheCode:426.9	ASPN	Inverse variance weighted	2	0.120457	0.322671	1.12652
PheCode:426.91	ASPN	Inverse variance weighted	2	0.125411	0.812438	1.0302
PheCode:426	ASPN	Inverse variance weighted	2	0.0728887	0.766693	1.02186
PheCode:427.1	ASPN	Inverse variance weighted	2	0.105861	0.418714	1.08938
PheCode:427.11	ASPN	Inverse variance weighted	2	0.124051	0.901798	0.98481
PheCode:427.12	ASPN	Inverse variance weighted	2	0.194951	0.210983	1.27616
PheCode:427.2	ASPN	Inverse variance weighted	2	0.0519016	0.66887	1.02245
PheCode:427.3	ASPN	Inverse variance weighted	2	0.164986	0.55826	1.10141
PheCode:427.4	ASPN	Inverse variance weighted	2	0.176928	0.758097	0.946968
PheCode:427.42	ASPN	Inverse variance weighted	2	0.19566	0.416679	0.853069
PheCode:427.5	ASPN	Inverse variance weighted	2	0.197186	0.120469	1.35824
PheCode:427.6	ASPN	Inverse variance weighted	2	0.257628	0.857854	1.04722
PheCode:427.7	ASPN	Inverse variance weighted	2	0.128571	0.0826709	1.24997
PheCode:427.9	ASPN	Inverse variance weighted	2	0.097911	0.222507	0.887417
PheCode:427	ASPN	Inverse variance weighted	2	0.0404281	0.245707	1.04805
PheCode:428.1	ASPN	Inverse variance weighted	2	0.133032	0.767999	1.04002
PheCode:428.2	ASPN	Inverse variance weighted	2	0.0924283	0.572587	1.05354
PheCode:428	ASPN	Inverse variance weighted	2	0.0824518	0.604382	1.04364
PheCode:429.2	ASPN	Inverse variance weighted	2	0.508919	0.729259	0.838498
PheCode:429	ASPN	Inverse variance weighted	2	0.253901	0.92479	0.976316
PheCode:430.1	ASPN	Inverse variance weighted	2	0.209599	0.730661	1.07482
PheCode:430.2	ASPN	Inverse variance weighted	2	0.225007	0.252414	1.29372
PheCode:430	ASPN	Inverse variance weighted	2	0.141531	0.844177	1.02821
PheCode:433.1	ASPN	Inverse variance weighted	2	0.173116	0.239767	0.815862
PheCode:433.2	ASPN	Inverse variance weighted	2	0.09361	0.590272	1.0517
PheCode:433.21	ASPN	Inverse variance weighted	2	0.297564	0.498088	1.22336
PheCode:433.3	ASPN	Inverse variance weighted	2	0.112156	0.303052	1.12245
PheCode:433.31	ASPN	Inverse variance weighted	2	0.177879	0.882619	0.974078
PheCode:433.8	ASPN	Inverse variance weighted	2	0.168378	0.478118	0.887421
PheCode:433	ASPN	Inverse variance weighted	2	0.0651676	0.474449	1.04772
PheCode:440.2	ASPN	Inverse variance weighted	2	0.307994	0.921394	0.970065
PheCode:440	ASPN	Inverse variance weighted	2	0.164185	0.616287	0.921018
PheCode:441	ASPN	Inverse variance weighted	2	0.248371	0.0872177	0.653915
PheCode:442.1	ASPN	Inverse variance weighted	2	0.160094	0.216298	0.820415
PheCode:442.11	ASPN	Inverse variance weighted	2	0.198266	0.125918	0.738284
PheCode:442	ASPN	Inverse variance weighted	2	0.140331	0.510792	0.911848
PheCode:443.1	ASPN	Inverse variance weighted	2	0.261534	0.800857	1.06819
PheCode:443.9	ASPN	Inverse variance weighted	2	0.118605	0.39155	1.10697
PheCode:443	ASPN	Inverse variance weighted	2	0.121683	0.46042	1.09398
PheCode:444.1	ASPN	Inverse variance weighted	2	0.377973	0.782895	1.10977
PheCode:444	ASPN	Inverse variance weighted	2	0.197232	0.825554	1.04443
PheCode:446	ASPN	Inverse variance weighted	2	0.511453	0.810269	0.88445
PheCode:447.1	ASPN	Inverse variance weighted	2	0.201705	0.643346	1.09789
PheCode:447	ASPN	Inverse variance weighted	2	0.170817	0.469816	1.13141
PheCode:450	ASPN	Inverse variance weighted	2	0.23991	0.63814	1.11944
PheCode:451.2	ASPN	Inverse variance weighted	2	0.100907	0.751648	0.968571
PheCode:451	ASPN	Inverse variance weighted	2	0.0964957	0.506802	0.937952
PheCode:452	ASPN	Inverse variance weighted	2	0.251531	0.796281	1.06709
PheCode:454.1	ASPN	Inverse variance weighted	2	0.0695753	0.383912	0.941218
PheCode:454.11	ASPN	Inverse variance weighted	2	0.442491	0.836686	1.0955
PheCode:454	ASPN	Inverse variance weighted	2	0.0624669	0.445581	0.953468
PheCode:455	ASPN	Inverse variance weighted	2	0.040635	0.776008	1.01163
PheCode:458.1	ASPN	Inverse variance weighted	2	0.162714	0.317231	0.849811
PheCode:458.9	ASPN	Inverse variance weighted	2	0.100798	0.725759	0.965261
PheCode:458	ASPN	Inverse variance weighted	2	0.0784332	0.520275	0.950824
PheCode:459.9	ASPN	Inverse variance weighted	2	0.0620549	0.616117	0.969367
PheCode:459	ASPN	Inverse variance weighted	2	0.0587015	0.614575	0.970873
PheCode:465.2	ASPN	Inverse variance weighted	2	0.257023	0.759523	0.924339
PheCode:465	ASPN	Inverse variance weighted	2	0.123722	0.922587	1.0121
PheCode:470	ASPN	Inverse variance weighted	2	0.0860952	0.468924	0.939551
PheCode:471	ASPN	Inverse variance weighted	2	0.104828	0.0404466	1.23962
PheCode:472	ASPN	Inverse variance weighted	2	0.394482	0.55485	1.26231
PheCode:473.4	ASPN	Inverse variance weighted	2	0.181605	0.458734	1.14403
PheCode:473	ASPN	Inverse variance weighted	2	0.116426	0.839143	1.02391
PheCode:474.1	ASPN	Inverse variance weighted	2	0.325476	0.392401	1.32097
PheCode:474.2	ASPN	Inverse variance weighted	2	0.178561	0.822066	1.04097
PheCode:474	ASPN	Inverse variance weighted	2	0.133526	0.751715	1.04315
PheCode:475	ASPN	Inverse variance weighted	2	0.117571	0.697342	1.04679
PheCode:476	ASPN	Inverse variance weighted	2	0.183517	0.203452	1.26288
PheCode:477	ASPN	Inverse variance weighted	2	0.13426	0.531322	1.08768
PheCode:479	ASPN	Inverse variance weighted	2	0.0933919	0.560969	1.0558
PheCode:480.1	ASPN	Inverse variance weighted	2	0.0739623	0.0341596	1.1696
PheCode:480.11	ASPN	Inverse variance weighted	2	0.078335	0.00477964	1.24735
PheCode:480	ASPN	Inverse variance weighted	2	0.0606964	0.0180691	1.1543
PheCode:495	ASPN	Inverse variance weighted	2	0.0644266	0.392521	1.05663
PheCode:496.1	ASPN	Inverse variance weighted	2	0.144418	0.435525	0.893497
PheCode:496.2	ASPN	Inverse variance weighted	2	0.12957	0.728162	0.955964
PheCode:496.21	ASPN	Inverse variance weighted	2	0.118999	0.535711	0.928952
PheCode:496.3	ASPN	Inverse variance weighted	2	0.228219	0.955846	0.987444
PheCode:496	ASPN	Inverse variance weighted	2	0.0605762	0.814572	1.01431
PheCode:497	ASPN	Inverse variance weighted	2	0.659389	0.936556	0.948867
PheCode:501	ASPN	Inverse variance weighted	2	0.245325	0.541542	1.16156
PheCode:502	ASPN	Inverse variance weighted	2	0.200072	0.847357	1.03926
PheCode:506	ASPN	Inverse variance weighted	2	0.173933	0.804595	0.957881
PheCode:507	ASPN	Inverse variance weighted	2	0.0745335	0.966977	1.00309
PheCode:508	ASPN	Inverse variance weighted	2	0.132817	0.809745	0.96853
PheCode:509.1	ASPN	Inverse variance weighted	2	0.132817	0.841178	1.02697
PheCode:509.2	ASPN	Inverse variance weighted	2	0.160009	0.649871	1.07534
PheCode:509	ASPN	Inverse variance weighted	2	0.118497	0.745971	0.96234
PheCode:510	ASPN	Inverse variance weighted	2	0.213358	0.871242	1.03519
PheCode:512.7	ASPN	Inverse variance weighted	2	0.160067	0.713458	1.06054
PheCode:512.8	ASPN	Inverse variance weighted	2	0.111907	0.0768825	1.21893
PheCode:512.9	ASPN	Inverse variance weighted	2	0.198379	0.752198	0.939285
PheCode:512	ASPN	Inverse variance weighted	2	0.102461	0.61072	1.05354
PheCode:513	ASPN	Inverse variance weighted	2	0.37866	0.659276	0.846237
PheCode:514	ASPN	Inverse variance weighted	2	0.215819	0.710523	1.0834
PheCode:516.1	ASPN	Inverse variance weighted	2	0.131238	0.289407	0.870196
PheCode:516	ASPN	Inverse variance weighted	2	0.128241	0.140507	0.827774
PheCode:519.8	ASPN	Inverse variance weighted	2	0.0637189	0.278861	0.933327
PheCode:519	ASPN	Inverse variance weighted	2	0.0617696	0.2888	0.936578
PheCode:520.2	ASPN	Inverse variance weighted	2	0.142324	0.505348	0.909553
PheCode:520	ASPN	Inverse variance weighted	2	0.194513	0.66769	0.919883
PheCode:521.1	ASPN	Inverse variance weighted	2	0.108639	0.833063	0.977362
PheCode:521	ASPN	Inverse variance weighted	2	0.113772	0.972691	0.996113
PheCode:522.5	ASPN	Inverse variance weighted	2	0.174749	0.920686	0.982751
PheCode:522	ASPN	Inverse variance weighted	2	0.140824	0.53337	1.09168
PheCode:523.3	ASPN	Inverse variance weighted	2	0.171155	0.978555	0.99541
PheCode:523.31	ASPN	Inverse variance weighted	2	0.231439	0.516715	0.860649
PheCode:523.32	ASPN	Inverse variance weighted	2	0.252999	0.402006	1.23618
PheCode:523	ASPN	Inverse variance weighted	2	0.143273	0.919325	1.01462
PheCode:525	ASPN	Inverse variance weighted	2	0.115391	0.434846	1.0943
PheCode:526	ASPN	Inverse variance weighted	2	0.192557	0.835734	1.04074
PheCode:527	ASPN	Inverse variance weighted	2	0.223705	0.62228	1.1165
PheCode:528.5	ASPN	Inverse variance weighted	2	0.309939	0.169183	1.5313
PheCode:528	ASPN	Inverse variance weighted	2	0.116984	0.0304769	1.28806
PheCode:529	ASPN	Inverse variance weighted	2	0.17012	0.266983	1.20785
PheCode:530.1	ASPN	Inverse variance weighted	2	0.0358974	0.302414	0.963657
PheCode:530.11	ASPN	Inverse variance weighted	2	0.0515863	0.237048	0.940827
PheCode:530.12	ASPN	Inverse variance weighted	2	0.0838404	0.580731	1.0474
PheCode:530.14	ASPN	Inverse variance weighted	2	0.0596621	0.0313489	0.879475
PheCode:530.2	ASPN	Inverse variance weighted	2	0.215701	0.779508	0.9414
PheCode:530.3	ASPN	Inverse variance weighted	2	0.290511	0.566894	0.846745
PheCode:530.5	ASPN	Inverse variance weighted	2	0.235576	0.508908	0.855895
PheCode:530.9	ASPN	Inverse variance weighted	2	0.130203	0.567943	0.92834
PheCode:530	ASPN	Inverse variance weighted	2	0.0342039	0.191383	0.956297
PheCode:531.1	ASPN	Inverse variance weighted	2	0.240205	0.93388	0.980269
PheCode:531.2	ASPN	Inverse variance weighted	2	0.094208	0.191612	1.13091
PheCode:531.3	ASPN	Inverse variance weighted	2	0.109946	0.919955	0.989012
PheCode:531	ASPN	Inverse variance weighted	2	0.0704062	0.266309	1.08141
PheCode:532	ASPN	Inverse variance weighted	2	0.0753509	0.150655	0.897362
PheCode:535.1	ASPN	Inverse variance weighted	2	0.220785	0.907869	0.974773
PheCode:535.6	ASPN	Inverse variance weighted	2	0.0695895	0.447211	1.05432
PheCode:535.8	ASPN	Inverse variance weighted	2	0.0676778	0.236324	0.922982
PheCode:535	ASPN	Inverse variance weighted	2	0.0421289	0.684034	0.983001
PheCode:537	ASPN	Inverse variance weighted	2	0.103466	0.775138	1.03
PheCode:540.1	ASPN	Inverse variance weighted	2	0.118144	0.64519	1.05591
PheCode:540.11	ASPN	Inverse variance weighted	2	0.143474	0.885219	1.02093
PheCode:540	ASPN	Inverse variance weighted	2	0.102976	0.723358	1.03712
PheCode:550.1	ASPN	Inverse variance weighted	2	0.099534	0.828946	1.02174
PheCode:550.2	ASPN	Inverse variance weighted	2	0.0526534	0.746724	0.983139
PheCode:550.3	ASPN	Inverse variance weighted	2	0.607839	0.892366	1.08572
PheCode:550.4	ASPN	Inverse variance weighted	2	0.0986702	0.397385	0.919887
PheCode:550.5	ASPN	Inverse variance weighted	2	0.102158	0.364031	1.09717
PheCode:550	ASPN	Inverse variance weighted	2	0.0641427	0.95747	1.00343
PheCode:555.1	ASPN	Inverse variance weighted	2	0.143709	0.0926826	0.785343
PheCode:555.2	ASPN	Inverse variance weighted	2	0.106679	0.770596	1.0316
PheCode:555.21	ASPN	Inverse variance weighted	2	0.503797	0.737879	1.18365
PheCode:555	ASPN	Inverse variance weighted	2	0.090163	0.581524	0.95152
PheCode:556.1	ASPN	Inverse variance weighted	2	0.229805	0.800476	0.943576
PheCode:556	ASPN	Inverse variance weighted	2	0.183299	0.563973	0.899645
PheCode:557.1	ASPN	Inverse variance weighted	2	0.139789	0.82409	0.969405
PheCode:557	ASPN	Inverse variance weighted	2	0.131457	0.87887	0.980165
PheCode:558	ASPN	Inverse variance weighted	2	0.0492719	0.356697	0.955603
PheCode:559	ASPN	Inverse variance weighted	2	0.17167	0.560004	0.904787
PheCode:560.1	ASPN	Inverse variance weighted	2	0.462815	0.608637	0.789015
PheCode:560.3	ASPN	Inverse variance weighted	2	0.206168	0.0272901	1.57631
PheCode:560.4	ASPN	Inverse variance weighted	2	0.155768	0.954481	0.991148
PheCode:560	ASPN	Inverse variance weighted	2	0.22205	0.751435	0.932083
PheCode:561.2	ASPN	Inverse variance weighted	2	0.145941	0.530033	0.91243
PheCode:561	ASPN	Inverse variance weighted	2	0.110583	0.783263	1.03089
PheCode:562.1	ASPN	Inverse variance weighted	2	0.0392955	0.651159	0.982389
PheCode:562	ASPN	Inverse variance weighted	2	0.0392955	0.683949	0.984131
PheCode:563	ASPN	Inverse variance weighted	2	0.0597601	0.416875	1.04971
PheCode:564.1	ASPN	Inverse variance weighted	2	0.0817712	0.980371	0.99799
PheCode:564.8	ASPN	Inverse variance weighted	2	0.146703	0.483292	1.10832
PheCode:564.9	ASPN	Inverse variance weighted	2	0.0497838	0.37623	0.956904
PheCode:564	ASPN	Inverse variance weighted	2	0.0421218	0.562475	0.975899
PheCode:565.1	ASPN	Inverse variance weighted	2	0.0702592	0.171679	1.10079
PheCode:565	ASPN	Inverse variance weighted	2	0.054485	0.676839	0.977548
PheCode:567	ASPN	Inverse variance weighted	2	0.200181	0.82792	1.04447
PheCode:568.1	ASPN	Inverse variance weighted	2	0.155521	0.323505	1.16596
PheCode:568	ASPN	Inverse variance weighted	2	0.159422	0.369651	1.15376
PheCode:569	ASPN	Inverse variance weighted	2	0.0926351	0.825685	1.02061
PheCode:571.5	ASPN	Inverse variance weighted	2	0.278086	0.537242	0.842336
PheCode:571.8	ASPN	Inverse variance weighted	2	0.208314	0.649554	0.909687
PheCode:571.81	ASPN	Inverse variance weighted	2	0.29221	0.434643	0.795889
PheCode:571	ASPN	Inverse variance weighted	2	0.132047	0.397923	0.89438
PheCode:572	ASPN	Inverse variance weighted	2	0.151933	0.396597	0.879154
PheCode:573.5	ASPN	Inverse variance weighted	2	0.267361	0.8126	1.06544
PheCode:573.7	ASPN	Inverse variance weighted	2	0.118805	0.792132	0.969175
PheCode:573	ASPN	Inverse variance weighted	2	0.0788961	0.373518	1.07273
PheCode:574.1	ASPN	Inverse variance weighted	2	0.122117	0.509896	0.922678
PheCode:574.11	ASPN	Inverse variance weighted	2	0.153893	0.708658	1.05919
PheCode:574.12	ASPN	Inverse variance weighted	2	0.119484	0.104187	0.823537
PheCode:574.2	ASPN	Inverse variance weighted	2	0.116971	0.33208	0.892746
PheCode:574.3	ASPN	Inverse variance weighted	2	0.319544	0.976416	1.00949
PheCode:574	ASPN	Inverse variance weighted	2	0.10439	0.466816	0.926852
PheCode:575.2	ASPN	Inverse variance weighted	2	0.213897	0.652805	1.10101
PheCode:575.7	ASPN	Inverse variance weighted	2	0.159556	0.95224	0.990489
PheCode:575.8	ASPN	Inverse variance weighted	2	0.185858	0.216017	1.25853
PheCode:575	ASPN	Inverse variance weighted	2	0.108204	0.306195	1.11708
PheCode:577.1	ASPN	Inverse variance weighted	2	0.134343	0.971535	0.995218
PheCode:577.2	ASPN	Inverse variance weighted	2	0.263349	0.0214722	0.545751
PheCode:577	ASPN	Inverse variance weighted	2	0.115828	0.570114	0.93634
PheCode:578.1	ASPN	Inverse variance weighted	2	0.135757	0.0466669	1.31005
PheCode:578.2	ASPN	Inverse variance weighted	2	0.117132	0.830224	0.975198
PheCode:578.8	ASPN	Inverse variance weighted	2	0.052354	0.559688	0.969923
PheCode:578.9	ASPN	Inverse variance weighted	2	0.0826586	0.145451	1.12787
PheCode:578	ASPN	Inverse variance weighted	2	0.0416589	0.47093	1.03049
PheCode:579.8	ASPN	Inverse variance weighted	2	0.146378	0.144954	1.23783
PheCode:579	ASPN	Inverse variance weighted	2	0.105645	0.238705	1.13255
PheCode:580.1	ASPN	Inverse variance weighted	2	0.272535	0.946309	1.01852
PheCode:580.14	ASPN	Inverse variance weighted	2	0.316788	0.413043	1.29603
PheCode:580	ASPN	Inverse variance weighted	2	0.153784	0.681861	1.06507
PheCode:585.1	ASPN	Inverse variance weighted	2	0.0894441	0.298515	1.09745
PheCode:585.2	ASPN	Inverse variance weighted	2	0.160353	0.582345	1.09219
PheCode:585.3	ASPN	Inverse variance weighted	2	0.116754	0.618808	1.05981
PheCode:585	ASPN	Inverse variance weighted	2	0.0813764	0.169125	1.11839
PheCode:586.2	ASPN	Inverse variance weighted	2	0.167779	0.466502	1.12995
PheCode:586.4	ASPN	Inverse variance weighted	2	0.328092	0.223698	1.49064
PheCode:586	ASPN	Inverse variance weighted	2	0.13137	0.500075	1.09263
PheCode:590	ASPN	Inverse variance weighted	2	0.335604	0.943147	0.976351
PheCode:591	ASPN	Inverse variance weighted	2	0.0539007	0.753991	0.98325
PheCode:592.1	ASPN	Inverse variance weighted	2	0.11138	0.0139446	0.760448
PheCode:592.12	ASPN	Inverse variance weighted	2	0.322119	0.706129	0.885628
PheCode:592	ASPN	Inverse variance weighted	2	0.108094	0.0151547	0.769107
PheCode:593	ASPN	Inverse variance weighted	2	0.0757582	0.747175	0.975874
PheCode:594.1	ASPN	Inverse variance weighted	2	0.106571	0.44159	0.921265
PheCode:594.2	ASPN	Inverse variance weighted	2	0.239275	0.585532	1.13938
PheCode:594.3	ASPN	Inverse variance weighted	2	0.122308	0.219321	0.860505
PheCode:594.8	ASPN	Inverse variance weighted	2	0.182417	0.316593	0.833028
PheCode:594	ASPN	Inverse variance weighted	2	0.074376	0.210859	0.911139
PheCode:595	ASPN	Inverse variance weighted	2	0.134668	0.64162	0.939245
PheCode:596.1	ASPN	Inverse variance weighted	2	0.374531	0.761515	0.892555
PheCode:596.5	ASPN	Inverse variance weighted	2	0.200383	0.761555	1.06269
PheCode:596	ASPN	Inverse variance weighted	2	0.09416	0.87799	1.01456
PheCode:597.1	ASPN	Inverse variance weighted	2	0.103793	0.714379	1.03872
PheCode:597	ASPN	Inverse variance weighted	2	0.0944269	0.381326	0.920658
PheCode:598	ASPN	Inverse variance weighted	2	0.103211	0.00753453	1.31759
PheCode:599.2	ASPN	Inverse variance weighted	2	0.0841454	0.159433	1.12568
PheCode:599.3	ASPN	Inverse variance weighted	2	0.172568	0.617664	1.08996
PheCode:599.4	ASPN	Inverse variance weighted	2	0.0653146	0.283662	1.07254
PheCode:599.5	ASPN	Inverse variance weighted	2	0.0945358	0.685042	1.03909
PheCode:599.9	ASPN	Inverse variance weighted	2	0.136902	0.987471	0.997853
PheCode:599	ASPN	Inverse variance weighted	2	0.0392955	0.170845	1.05529
PheCode:608	ASPN	Inverse variance weighted	2	0.112584	0.780812	1.03182
PheCode:610.1	ASPN	Inverse variance weighted	2	0.197042	0.287234	0.810833
PheCode:610.4	ASPN	Inverse variance weighted	2	0.151952	0.434054	0.887925
PheCode:610.8	ASPN	Inverse variance weighted	2	0.506287	0.648223	1.25984
PheCode:610	ASPN	Inverse variance weighted	2	0.104006	0.672996	0.957055
PheCode:611.3	ASPN	Inverse variance weighted	2	0.155096	0.694654	1.06277
PheCode:611	ASPN	Inverse variance weighted	2	0.151495	0.666931	1.06737
PheCode:612.2	ASPN	Inverse variance weighted	2	0.205565	0.215344	0.775153
PheCode:612	ASPN	Inverse variance weighted	2	0.195602	0.263865	0.803686
PheCode:613.1	ASPN	Inverse variance weighted	2	0.223154	0.48101	0.854489
PheCode:613.7	ASPN	Inverse variance weighted	2	0.22571	0.25247	0.772366
PheCode:613	ASPN	Inverse variance weighted	2	0.135537	0.160696	0.826858
PheCode:614.1	ASPN	Inverse variance weighted	2	0.162261	0.811253	0.961992
PheCode:614.3	ASPN	Inverse variance weighted	2	0.196254	0.39007	1.18374
PheCode:614.5	ASPN	Inverse variance weighted	2	0.113135	0.867001	1.01913
PheCode:614.51	ASPN	Inverse variance weighted	2	0.166272	0.361387	0.859194
PheCode:614.53	ASPN	Inverse variance weighted	2	0.217356	0.0271761	1.61629
PheCode:614	ASPN	Inverse variance weighted	2	0.100129	0.737358	1.03415
PheCode:615	ASPN	Inverse variance weighted	2	0.0973882	0.699637	0.963124
PheCode:618.1	ASPN	Inverse variance weighted	2	0.0891399	0.217556	0.895911
PheCode:618.2	ASPN	Inverse variance weighted	2	0.142769	0.385943	1.13177
PheCode:618.5	ASPN	Inverse variance weighted	2	0.263891	0.790503	0.932296
PheCode:618.6	ASPN	Inverse variance weighted	2	0.419961	0.636047	0.819764
PheCode:618	ASPN	Inverse variance weighted	2	0.107879	0.805902	0.973841
PheCode:619.1	ASPN	Inverse variance weighted	2	0.221743	0.742193	1.07567
PheCode:619.2	ASPN	Inverse variance weighted	2	0.104558	0.150667	1.16215
PheCode:619.3	ASPN	Inverse variance weighted	2	0.112776	0.581832	1.06408
PheCode:619.4	ASPN	Inverse variance weighted	2	0.142615	0.204533	1.19835
PheCode:619.5	ASPN	Inverse variance weighted	2	0.163467	0.567488	0.910772
PheCode:619	ASPN	Inverse variance weighted	2	0.0633363	0.338034	1.06256
PheCode:621	ASPN	Inverse variance weighted	2	0.178107	0.612859	0.91382
PheCode:622.1	ASPN	Inverse variance weighted	2	0.0792731	0.997158	0.999718
PheCode:622.2	ASPN	Inverse variance weighted	2	0.102704	0.22817	0.883585
PheCode:622	ASPN	Inverse variance weighted	2	0.0591523	0.585433	0.968249
PheCode:623	ASPN	Inverse variance weighted	2	0.168946	0.122076	0.770119
PheCode:624.9	ASPN	Inverse variance weighted	2	0.0797946	0.93181	0.993195
PheCode:624	ASPN	Inverse variance weighted	2	0.0752589	0.707324	0.972139
PheCode:625.1	ASPN	Inverse variance weighted	2	0.174227	0.979569	0.995548
PheCode:625	ASPN	Inverse variance weighted	2	0.110427	0.798251	0.972168
PheCode:626.1	ASPN	Inverse variance weighted	2	0.0509699	0.734976	1.0174
PheCode:626.12	ASPN	Inverse variance weighted	2	0.063658	0.424643	1.05214
PheCode:626.13	ASPN	Inverse variance weighted	2	0.1385	0.342361	0.876773
PheCode:626.14	ASPN	Inverse variance weighted	2	0.0985655	0.642146	1.04687
PheCode:626.2	ASPN	Inverse variance weighted	2	0.144052	0.121933	0.800269
PheCode:626.8	ASPN	Inverse variance weighted	2	0.166061	0.46064	1.13034
PheCode:626	ASPN	Inverse variance weighted	2	0.0477154	0.678292	1.01999
PheCode:627.1	ASPN	Inverse variance weighted	2	0.0645523	0.527203	1.04166
PheCode:627.3	ASPN	Inverse variance weighted	2	0.180661	0.127091	1.31736
PheCode:627	ASPN	Inverse variance weighted	2	0.0597888	0.192669	1.081
PheCode:628	ASPN	Inverse variance weighted	2	0.0945946	0.816679	0.97831
PheCode:634.1	ASPN	Inverse variance weighted	2	0.172847	0.740916	0.944452
PheCode:634	ASPN	Inverse variance weighted	2	0.087368	0.580241	1.0495
PheCode:635.2	ASPN	Inverse variance weighted	2	0.206897	0.7954	1.05511
PheCode:635.3	ASPN	Inverse variance weighted	2	0.205845	0.260331	1.26074
PheCode:635	ASPN	Inverse variance weighted	2	0.139392	0.272131	1.16541
PheCode:636.2	ASPN	Inverse variance weighted	2	0.244456	0.0668485	1.5652
PheCode:636.3	ASPN	Inverse variance weighted	2	0.443926	0.64255	1.22881
PheCode:636	ASPN	Inverse variance weighted	2	0.140387	0.281764	1.16312
PheCode:642	ASPN	Inverse variance weighted	2	0.216193	0.743229	0.931629
PheCode:645	ASPN	Inverse variance weighted	2	0.17254	0.459363	0.880151
PheCode:646	ASPN	Inverse variance weighted	2	0.131583	0.383045	0.891563
PheCode:650	ASPN	Inverse variance weighted	2	0.140634	0.698367	0.946959
PheCode:652	ASPN	Inverse variance weighted	2	0.148704	0.251822	1.18579
PheCode:653	ASPN	Inverse variance weighted	2	0.164665	0.124544	0.776529
PheCode:655	ASPN	Inverse variance weighted	2	0.0979729	0.308007	1.10503
PheCode:661	ASPN	Inverse variance weighted	2	0.131813	0.681226	0.947292
PheCode:663	ASPN	Inverse variance weighted	2	0.260795	0.383734	1.25503
PheCode:665	ASPN	Inverse variance weighted	2	0.0920823	0.0195322	0.806516
PheCode:669	ASPN	Inverse variance weighted	2	0.124659	0.256232	1.15204
PheCode:681.1	ASPN	Inverse variance weighted	2	0.249954	0.0972175	1.51368
PheCode:681.2	ASPN	Inverse variance weighted	2	0.260789	0.463773	1.21054
PheCode:681.3	ASPN	Inverse variance weighted	2	0.0822316	0.51859	1.05452
PheCode:681.5	ASPN	Inverse variance weighted	2	0.0807577	0.57507	1.04631
PheCode:681.6	ASPN	Inverse variance weighted	2	0.0812206	0.587708	1.04502
PheCode:681.7	ASPN	Inverse variance weighted	2	0.361193	0.637554	0.843525
PheCode:681	ASPN	Inverse variance weighted	2	0.0700032	0.33346	1.07005
PheCode:686.1	ASPN	Inverse variance weighted	2	0.256526	0.808399	1.06418
PheCode:686.3	ASPN	Inverse variance weighted	2	0.247394	0.221557	0.739032
PheCode:686	ASPN	Inverse variance weighted	2	0.0888724	0.521445	0.944615
PheCode:687.1	ASPN	Inverse variance weighted	2	0.12868	0.00691082	0.706396
PheCode:687.4	ASPN	Inverse variance weighted	2	0.110981	0.955247	0.993791
PheCode:687	ASPN	Inverse variance weighted	2	0.0802357	0.185932	0.899309
PheCode:689	ASPN	Inverse variance weighted	2	0.0786401	0.71552	0.971746
PheCode:694.2	ASPN	Inverse variance weighted	2	0.330885	0.563908	1.21038
PheCode:694	ASPN	Inverse variance weighted	2	0.211942	0.943624	0.985124
PheCode:695.7	ASPN	Inverse variance weighted	2	0.214447	0.711078	0.92364
PheCode:695	ASPN	Inverse variance weighted	2	0.121274	0.871869	0.98063
PheCode:696.4	ASPN	Inverse variance weighted	2	0.126828	0.143686	0.830732
PheCode:696.41	ASPN	Inverse variance weighted	2	0.145941	0.360788	0.875141
PheCode:696.42	ASPN	Inverse variance weighted	2	0.249946	0.443646	0.825744
PheCode:696	ASPN	Inverse variance weighted	2	0.125574	0.161016	0.838608
PheCode:697	ASPN	Inverse variance weighted	2	0.363467	0.313334	1.44263
PheCode:698	ASPN	Inverse variance weighted	2	0.325065	0.374726	0.749352
PheCode:701.2	ASPN	Inverse variance weighted	2	0.123125	0.594436	0.936548
PheCode:701	ASPN	Inverse variance weighted	2	0.086765	0.517518	0.945395
PheCode:702.1	ASPN	Inverse variance weighted	2	0.117788	0.530547	0.928789
PheCode:702.2	ASPN	Inverse variance weighted	2	0.126549	0.859729	1.02262
PheCode:702	ASPN	Inverse variance weighted	2	0.0810631	0.860038	0.985808
PheCode:703.1	ASPN	Inverse variance weighted	2	0.192119	0.115636	0.739137
PheCode:703	ASPN	Inverse variance weighted	2	0.166527	0.20888	0.81118
PheCode:704	ASPN	Inverse variance weighted	2	0.082855	0.965207	1.00362
PheCode:705.8	ASPN	Inverse variance weighted	2	0.245325	0.0348339	0.595886
PheCode:705	ASPN	Inverse variance weighted	2	0.208783	0.492002	0.866355
PheCode:706.2	ASPN	Inverse variance weighted	2	0.0646447	0.671878	0.97299
PheCode:706	ASPN	Inverse variance weighted	2	0.0643888	0.654073	0.971559
PheCode:707.1	ASPN	Inverse variance weighted	2	0.367868	0.444091	1.32516
PheCode:707	ASPN	Inverse variance weighted	2	0.221038	0.945131	1.01533
PheCode:709.2	ASPN	Inverse variance weighted	2	0.264328	0.878296	1.04131
PheCode:709.7	ASPN	Inverse variance weighted	2	0.115011	0.0919325	1.21389
PheCode:709	ASPN	Inverse variance weighted	2	0.103988	0.0655545	1.21105
PheCode:710.1	ASPN	Inverse variance weighted	2	0.250442	0.615356	1.13409
PheCode:710	ASPN	Inverse variance weighted	2	0.240696	0.743078	1.08209
PheCode:714.1	ASPN	Inverse variance weighted	2	0.0914793	0.742988	0.970449
PheCode:714	ASPN	Inverse variance weighted	2	0.0871061	0.833053	0.981807
PheCode:715.2	ASPN	Inverse variance weighted	2	0.240205	0.378809	1.23541
PheCode:715	ASPN	Inverse variance weighted	2	0.147086	0.801699	1.03763
PheCode:716.1	ASPN	Inverse variance weighted	2	0.102209	0.389284	1.09198
PheCode:716.2	ASPN	Inverse variance weighted	2	0.0962967	0.716578	1.03558
PheCode:716.9	ASPN	Inverse variance weighted	2	0.0342529	0.100475	1.05788
PheCode:716	ASPN	Inverse variance weighted	2	0.033583	0.123709	1.05306
PheCode:717	ASPN	Inverse variance weighted	2	0.176328	0.161918	1.27969
PheCode:720	ASPN	Inverse variance weighted	2	0.0985629	0.717369	1.03632
PheCode:721.1	ASPN	Inverse variance weighted	2	0.105156	0.610522	1.05502
PheCode:721	ASPN	Inverse variance weighted	2	0.0685058	0.275447	1.07757
PheCode:722.1	ASPN	Inverse variance weighted	2	0.361706	0.817599	1.087
PheCode:722.6	ASPN	Inverse variance weighted	2	0.113051	0.094279	1.20824
PheCode:722.9	ASPN	Inverse variance weighted	2	0.0906357	0.421096	1.07564
PheCode:722	ASPN	Inverse variance weighted	2	0.0637297	0.425105	1.05214
PheCode:723	ASPN	Inverse variance weighted	2	0.322618	0.522134	1.22936
PheCode:724.9	ASPN	Inverse variance weighted	2	0.148447	0.131644	1.25083
PheCode:724	ASPN	Inverse variance weighted	2	0.131457	0.0833678	1.2556
PheCode:726.1	ASPN	Inverse variance weighted	2	0.0619274	0.0446499	1.13241
PheCode:726.3	ASPN	Inverse variance weighted	2	0.203606	0.284679	1.24338
PheCode:726	ASPN	Inverse variance weighted	2	0.0503062	0.126288	1.07995
PheCode:727.1	ASPN	Inverse variance weighted	2	0.133247	0.706565	1.05144
PheCode:727.4	ASPN	Inverse variance weighted	2	0.106462	0.0424208	0.805695
PheCode:727.5	ASPN	Inverse variance weighted	2	0.244341	0.535313	1.16354
PheCode:727	ASPN	Inverse variance weighted	2	0.077231	0.172243	0.899944
PheCode:728.7	ASPN	Inverse variance weighted	2	0.112781	0.757333	0.965753
PheCode:728.71	ASPN	Inverse variance weighted	2	0.116448	0.744187	0.962714
PheCode:728	ASPN	Inverse variance weighted	2	0.116884	0.846892	0.977684
PheCode:729.1	ASPN	Inverse variance weighted	2	0.189452	0.289807	1.22207
PheCode:729	ASPN	Inverse variance weighted	2	0.0769955	0.907955	0.991137
PheCode:733.4	ASPN	Inverse variance weighted	2	0.25616	0.142564	0.686871
PheCode:733.8	ASPN	Inverse variance weighted	2	0.167888	0.666481	0.930199
PheCode:733	ASPN	Inverse variance weighted	2	0.0973131	0.896627	0.987436
PheCode:735.2	ASPN	Inverse variance weighted	2	0.242284	0.764369	1.07533
PheCode:735.21	ASPN	Inverse variance weighted	2	0.292767	0.81495	1.07092
PheCode:735.23	ASPN	Inverse variance weighted	2	0.400092	0.64963	1.19932
PheCode:735.3	ASPN	Inverse variance weighted	2	0.0750838	0.328855	0.929309
PheCode:735	ASPN	Inverse variance weighted	2	0.146198	0.844571	0.971745
PheCode:736	ASPN	Inverse variance weighted	2	0.146919	0.281547	1.17141
PheCode:737.3	ASPN	Inverse variance weighted	2	0.183734	0.74059	1.06272
PheCode:737	ASPN	Inverse variance weighted	2	0.177962	0.841224	1.03629
PheCode:738.4	ASPN	Inverse variance weighted	2	0.152581	0.743407	1.05121
PheCode:738	ASPN	Inverse variance weighted	2	0.135702	0.295055	1.15268
PheCode:740.1	ASPN	Inverse variance weighted	2	0.0470166	0.434514	1.03743
PheCode:740.11	ASPN	Inverse variance weighted	2	0.0641433	0.511215	1.04304
PheCode:740.2	ASPN	Inverse variance weighted	2	0.243742	0.201886	1.36487
PheCode:740.9	ASPN	Inverse variance weighted	2	0.0597192	0.815521	0.986164
PheCode:740	ASPN	Inverse variance weighted	2	0.0379559	0.885968	1.00546
PheCode:741.2	ASPN	Inverse variance weighted	2	0.402361	0.491537	1.31886
PheCode:741.4	ASPN	Inverse variance weighted	2	0.157704	0.324363	0.856053
PheCode:741	ASPN	Inverse variance weighted	2	0.110976	0.247063	0.879452
PheCode:742.8	ASPN	Inverse variance weighted	2	0.41903	0.252266	0.618949
PheCode:742.9	ASPN	Inverse variance weighted	2	0.133742	0.465182	0.906941
PheCode:742	ASPN	Inverse variance weighted	2	0.111199	0.126109	0.843586
PheCode:743.1	ASPN	Inverse variance weighted	2	0.0760583	0.124992	0.889865
PheCode:743.11	ASPN	Inverse variance weighted	2	0.131639	0.664178	0.944451
PheCode:743.13	ASPN	Inverse variance weighted	2	0.337023	0.100954	0.575336
PheCode:743.2	ASPN	Inverse variance weighted	2	0.312502	0.91595	1.03353
PheCode:743.9	ASPN	Inverse variance weighted	2	0.248758	0.656313	0.895207
PheCode:743	ASPN	Inverse variance weighted	2	0.0697851	0.195416	0.913609
PheCode:745	ASPN	Inverse variance weighted	2	0.0676778	0.27261	1.07707
PheCode:747.1	ASPN	Inverse variance weighted	2	0.116971	0.576855	0.936817
PheCode:747.11	ASPN	Inverse variance weighted	2	0.303945	0.0695625	0.576037
PheCode:747.13	ASPN	Inverse variance weighted	2	0.141041	0.78113	0.96157
PheCode:747	ASPN	Inverse variance weighted	2	0.132261	0.606391	0.934125
PheCode:750	ASPN	Inverse variance weighted	2	0.224359	0.978717	0.994032
PheCode:751.1	ASPN	Inverse variance weighted	2	0.221473	0.38722	1.21107
PheCode:751.2	ASPN	Inverse variance weighted	2	0.203992	0.498011	1.14824
PheCode:751	ASPN	Inverse variance weighted	2	0.149264	0.260793	1.18276
PheCode:756	ASPN	Inverse variance weighted	2	0.271484	0.458447	1.22297
PheCode:760	ASPN	Inverse variance weighted	2	0.119402	0.427938	1.09928
PheCode:761	ASPN	Inverse variance weighted	2	0.14164	0.506053	0.910109
PheCode:764	ASPN	Inverse variance weighted	2	0.123125	0.27345	1.14435
PheCode:766	ASPN	Inverse variance weighted	2	0.173658	0.72008	1.06421
PheCode:770	ASPN	Inverse variance weighted	2	0.273801	0.638709	0.879369
PheCode:771.1	ASPN	Inverse variance weighted	2	0.0931202	0.503612	0.939619
PheCode:771	ASPN	Inverse variance weighted	2	0.0966597	0.679098	0.960801
PheCode:772	ASPN	Inverse variance weighted	2	0.225285	0.754204	0.931894
PheCode:773	ASPN	Inverse variance weighted	2	0.141319	0.994336	1.001
PheCode:781	ASPN	Inverse variance weighted	2	0.138155	0.173773	0.828685
PheCode:782.3	ASPN	Inverse variance weighted	2	0.170266	0.182869	1.25457
PheCode:782	ASPN	Inverse variance weighted	2	0.140605	0.0993142	1.2608
PheCode:783	ASPN	Inverse variance weighted	2	0.0952434	0.794233	0.975465
PheCode:785	ASPN	Inverse variance weighted	2	0.0313319	0.753382	0.990204
PheCode:788	ASPN	Inverse variance weighted	2	0.0637115	0.751582	1.02037
PheCode:789	ASPN	Inverse variance weighted	2	0.0870631	0.369775	0.924884
PheCode:790.6	ASPN	Inverse variance weighted	2	0.140161	0.554045	1.08647
PheCode:790	ASPN	Inverse variance weighted	2	0.126225	0.47813	1.09366
PheCode:791	ASPN	Inverse variance weighted	2	0.254092	0.733654	1.09031
PheCode:793.2	ASPN	Inverse variance weighted	2	0.559635	0.399523	1.60236
PheCode:793	ASPN	Inverse variance weighted	2	0.35112	0.181983	1.59781
PheCode:798.1	ASPN	Inverse variance weighted	2	0.244834	0.779496	1.07095
PheCode:798	ASPN	Inverse variance weighted	2	0.102759	0.212611	0.879783
PheCode:800.1	ASPN	Inverse variance weighted	2	0.140223	0.958334	0.992701
PheCode:800.3	ASPN	Inverse variance weighted	2	0.129006	0.995419	1.00074
PheCode:800.4	ASPN	Inverse variance weighted	2	0.214884	0.208312	1.31045
PheCode:800	ASPN	Inverse variance weighted	2	0.070929	0.706976	0.973689
PheCode:801.1	ASPN	Inverse variance weighted	2	0.139789	0.336084	0.874181
PheCode:801	ASPN	Inverse variance weighted	2	0.12416	0.0719502	0.799781
PheCode:802	ASPN	Inverse variance weighted	2	0.22169	0.800136	0.94542
PheCode:803.1	ASPN	Inverse variance weighted	2	0.144635	0.0833546	1.28459
PheCode:803.2	ASPN	Inverse variance weighted	2	0.0838297	0.676562	0.965634
PheCode:803.3	ASPN	Inverse variance weighted	2	0.152473	0.120009	0.788948
PheCode:803	ASPN	Inverse variance weighted	2	0.0660933	0.815233	0.984674
PheCode:804	ASPN	Inverse variance weighted	2	0.113432	0.0396993	0.791905
PheCode:805	ASPN	Inverse variance weighted	2	0.509726	0.92783	1.04725
PheCode:807	ASPN	Inverse variance weighted	2	0.213574	0.321383	0.809139
PheCode:809	ASPN	Inverse variance weighted	2	0.395476	0.64123	0.8317
PheCode:818	ASPN	Inverse variance weighted	2	0.612596	0.883945	1.09354
PheCode:819	ASPN	Inverse variance weighted	2	0.110165	0.21805	0.87311
PheCode:823	ASPN	Inverse variance weighted	2	0.154341	0.272403	0.844175
PheCode:830	ASPN	Inverse variance weighted	2	0.130531	0.335636	0.881898
PheCode:835	ASPN	Inverse variance weighted	2	0.0498926	0.988407	0.999275
PheCode:836	ASPN	Inverse variance weighted	2	0.259211	0.00953422	1.95805
PheCode:850	ASPN	Inverse variance weighted	2	0.0825009	0.600624	1.04414
PheCode:853	ASPN	Inverse variance weighted	2	0.265909	0.398242	0.798811
PheCode:854	ASPN	Inverse variance weighted	2	0.149287	0.11765	0.791686
PheCode:857	ASPN	Inverse variance weighted	2	0.201021	0.445189	0.857726
PheCode:858	ASPN	Inverse variance weighted	2	0.106571	0.606027	1.0565
PheCode:859	ASPN	Inverse variance weighted	2	0.105043	0.548801	1.06501
PheCode:870.3	ASPN	Inverse variance weighted	2	0.213374	0.674231	0.914213
PheCode:870	ASPN	Inverse variance weighted	2	0.208977	0.467359	0.859091
PheCode:871	ASPN	Inverse variance weighted	2	0.15782	0.667069	0.934363
PheCode:907	ASPN	Inverse variance weighted	2	0.164401	0.542197	0.904655
PheCode:915	ASPN	Inverse variance weighted	2	0.0913333	0.228885	0.895928
PheCode:916	ASPN	Inverse variance weighted	2	0.154601	0.427829	1.13042
PheCode:939	ASPN	Inverse variance weighted	2	0.275189	0.800638	1.07196
PheCode:946	ASPN	Inverse variance weighted	2	0.255071	0.168295	0.703694
PheCode:960.2	ASPN	Inverse variance weighted	2	0.0489175	0.0476708	1.10172
PheCode:960	ASPN	Inverse variance weighted	2	0.0459335	0.129358	1.07215
PheCode:961.1	ASPN	Inverse variance weighted	2	0.203447	0.210261	0.775003
PheCode:961	ASPN	Inverse variance weighted	2	0.170011	0.151421	0.783578
PheCode:965.1	ASPN	Inverse variance weighted	2	0.177636	0.882333	0.97405
PheCode:965	ASPN	Inverse variance weighted	2	0.0734881	0.206422	0.91133
PheCode:966	ASPN	Inverse variance weighted	2	0.448946	0.74502	0.864155
PheCode:967	ASPN	Inverse variance weighted	2	0.290701	0.430924	1.25729
PheCode:969	ASPN	Inverse variance weighted	2	0.183214	0.455272	0.872147
PheCode:979	ASPN	Inverse variance weighted	2	0.227783	0.484349	0.852745
PheCode:990	ASPN	Inverse variance weighted	2	0.107496	0.604108	0.945788
PheCode:994.2	ASPN	Inverse variance weighted	2	0.112342	0.259314	1.1351
PheCode:994	ASPN	Inverse variance weighted	2	0.112342	0.259314	1.1351

## Sheet: supplemental table 4
supplemental table 4. Phe-MR analysis results of CNTN2
outcome	exposure	method	nsnp	se	pval	OR
PheCode:8.5	CNTN2	Inverse variance weighted	3	0.0815526	0.375139	0.930226
PheCode:8.52	CNTN2	Inverse variance weighted	3	0.10689	0.183913	0.867591
PheCode:8.6	CNTN2	Inverse variance weighted	3	0.093177	0.748609	0.970581
PheCode:8	CNTN2	Inverse variance weighted	3	0.052293	0.200924	0.935309
PheCode:38.1	CNTN2	Inverse variance weighted	3	0.0948264	0.464276	1.07186
PheCode:38	CNTN2	Inverse variance weighted	3	0.0432177	0.237715	1.05235
PheCode:41.1	CNTN2	Inverse variance weighted	3	0.0488921	0.20714	0.940188
PheCode:41.2	CNTN2	Inverse variance weighted	3	0.0712668	0.426242	1.05834
PheCode:41.4	CNTN2	Inverse variance weighted	3	0.0523994	0.945224	0.996406
PheCode:41	CNTN2	Inverse variance weighted	3	0.0248501	0.685285	0.98998
PheCode:70	CNTN2	Inverse variance weighted	3	0.0785635	0.078721	0.870988
PheCode:78	CNTN2	Inverse variance weighted	3	0.0860787	0.621293	0.958367
PheCode:79	CNTN2	Inverse variance weighted	3	0.0515023	0.0917365	0.916816
PheCode:80	CNTN2	Inverse variance weighted	3	0.0411519	0.833234	1.0087
PheCode:81	CNTN2	Inverse variance weighted	3	0.0547374	0.963256	1.00252
PheCode:1000	CNTN2	Inverse variance weighted	3	0.113504	0.713768	0.959221
PheCode:1001	CNTN2	Inverse variance weighted	3	0.0788266	0.781422	0.978366
PheCode:1002	CNTN2	Inverse variance weighted	3	0.037262	0.323682	0.963893
PheCode:1005	CNTN2	Inverse variance weighted	3	0.0779247	0.818814	0.982308
PheCode:1008	CNTN2	Inverse variance weighted	3	0.0936655	0.485617	1.06749
PheCode:1009	CNTN2	Inverse variance weighted	3	0.0368114	0.699178	1.01433
PheCode:1010	CNTN2	Inverse variance weighted	3	0.0357107	0.498303	0.976108
PheCode:1011	CNTN2	Inverse variance weighted	3	0.0287139	0.376798	1.0257
PheCode:1015	CNTN2	Inverse variance weighted	3	0.042189	0.868896	0.99306
PheCode:1019	CNTN2	Inverse variance weighted	3	0.0222264	0.92629	0.997946
PheCode:112	CNTN2	Inverse variance weighted	3	0.0592554	0.541027	0.964428
PheCode:145	CNTN2	Inverse variance weighted	3	0.107681	0.258639	1.12935
PheCode:149	CNTN2	Inverse variance weighted	3	0.109152	0.406421	1.09485
PheCode:150	CNTN2	Inverse variance weighted	3	0.102078	0.0171835	1.27536
PheCode:151	CNTN2	Inverse variance weighted	3	0.124522	0.829382	1.0272
PheCode:153.2	CNTN2	Inverse variance weighted	3	0.0500656	0.0733165	0.914242
PheCode:153.3	CNTN2	Inverse variance weighted	3	0.0599945	0.0677889	0.896216
PheCode:153	CNTN2	Inverse variance weighted	3	0.0411389	0.115914	0.93737
PheCode:157	CNTN2	Inverse variance weighted	3	0.11245	0.0806827	0.821666
PheCode:158	CNTN2	Inverse variance weighted	3	0.0905225	0.3219	0.914235
PheCode:159	CNTN2	Inverse variance weighted	3	0.037003	0.954358	0.997884
PheCode:165.1	CNTN2	Inverse variance weighted	3	0.0599279	0.356963	0.946292
PheCode:165	CNTN2	Inverse variance weighted	3	0.0529479	0.0556089	0.903619
PheCode:172.1	CNTN2	Inverse variance weighted	3	0.0529091	0.0127155	0.87649
PheCode:172.11	CNTN2	Inverse variance weighted	3	0.0529091	0.0127155	0.87649
PheCode:172.2	CNTN2	Inverse variance weighted	3	0.0286453	0.0560611	0.946742
PheCode:172.3	CNTN2	Inverse variance weighted	3	0.105793	0.0376262	0.802572
PheCode:172	CNTN2	Inverse variance weighted	3	0.0241911	0.00631972	0.936076
PheCode:174.1	CNTN2	Inverse variance weighted	3	0.0254955	0.344856	1.02438
PheCode:174.11	CNTN2	Inverse variance weighted	3	0.0262754	0.305438	1.02729
PheCode:174	CNTN2	Inverse variance weighted	3	0.0252412	0.550963	1.01517
PheCode:175	CNTN2	Inverse variance weighted	3	0.0898321	0.143361	1.14049
PheCode:180.1	CNTN2	Inverse variance weighted	3	0.0672554	0.989412	0.999108
PheCode:180.3	CNTN2	Inverse variance weighted	3	0.0597234	0.509147	1.04021
PheCode:180	CNTN2	Inverse variance weighted	3	0.0453473	0.612157	1.02326
PheCode:182	CNTN2	Inverse variance weighted	3	0.0910108	0.895322	1.01205
PheCode:184.1	CNTN2	Inverse variance weighted	3	0.0593732	0.937709	0.995371
PheCode:184.11	CNTN2	Inverse variance weighted	3	0.0597649	0.864473	0.989851
PheCode:184	CNTN2	Inverse variance weighted	3	0.0553143	0.679678	0.977419
PheCode:187.2	CNTN2	Inverse variance weighted	3	0.0721235	0.739719	1.02425
PheCode:189.1	CNTN2	Inverse variance weighted	3	0.120499	0.860139	0.978992
PheCode:189.11	CNTN2	Inverse variance weighted	3	0.132905	0.892429	0.982188
PheCode:189.2	CNTN2	Inverse variance weighted	3	0.0558545	0.246762	1.06683
PheCode:189.21	CNTN2	Inverse variance weighted	3	0.0681628	0.173763	1.09715
PheCode:189	CNTN2	Inverse variance weighted	3	0.0427962	0.579752	1.02398
PheCode:191.1	CNTN2	Inverse variance weighted	3	0.118341	0.0417535	1.27244
PheCode:191	CNTN2	Inverse variance weighted	3	0.106693	0.125725	1.17747
PheCode:195.1	CNTN2	Inverse variance weighted	3	0.0218701	0.459914	0.983968
PheCode:195	CNTN2	Inverse variance weighted	3	0.0214704	0.527724	0.986533
PheCode:197	CNTN2	Inverse variance weighted	3	0.0243781	0.820347	1.00555
PheCode:198.1	CNTN2	Inverse variance weighted	3	0.0403519	0.370055	1.03683
PheCode:198.2	CNTN2	Inverse variance weighted	3	0.058201	0.319224	0.943677
PheCode:198.3	CNTN2	Inverse variance weighted	3	0.0698828	0.650164	0.968803
PheCode:198.4	CNTN2	Inverse variance weighted	3	0.0534366	0.770416	0.984527
PheCode:198.5	CNTN2	Inverse variance weighted	3	0.0961013	0.980317	1.00237
PheCode:198.6	CNTN2	Inverse variance weighted	3	0.065114	0.994018	1.00049
PheCode:198	CNTN2	Inverse variance weighted	3	0.0321309	0.978904	0.999151
PheCode:199	CNTN2	Inverse variance weighted	3	0.0998307	0.779071	0.972383
PheCode:200	CNTN2	Inverse variance weighted	3	0.102954	0.678133	1.04365
PheCode:202.2	CNTN2	Inverse variance weighted	3	0.0753163	0.387508	0.936989
PheCode:202.24	CNTN2	Inverse variance weighted	3	0.113835	0.424087	0.913023
PheCode:202	CNTN2	Inverse variance weighted	3	0.0668987	0.610021	0.966454
PheCode:204.1	CNTN2	Inverse variance weighted	3	0.173576	0.727868	0.94139
PheCode:204.12	CNTN2	Inverse variance weighted	3	0.176639	0.603944	0.912444
PheCode:204.4	CNTN2	Inverse variance weighted	3	0.115791	0.734949	1.03998
PheCode:204	CNTN2	Inverse variance weighted	3	0.0671366	0.836883	1.01392
PheCode:208	CNTN2	Inverse variance weighted	3	0.0203102	0.0235574	0.955054
PheCode:210	CNTN2	Inverse variance weighted	3	0.0992977	0.0140269	0.783541
PheCode:211	CNTN2	Inverse variance weighted	3	0.0383318	0.0330766	1.08512
PheCode:214.1	CNTN2	Inverse variance weighted	3	0.0403608	0.583803	0.978131
PheCode:214	CNTN2	Inverse variance weighted	3	0.0374455	0.216937	0.954818
PheCode:215	CNTN2	Inverse variance weighted	3	0.0890857	0.548586	0.947962
PheCode:216	CNTN2	Inverse variance weighted	3	0.031566	0.3931	0.973402
PheCode:217.1	CNTN2	Inverse variance weighted	3	0.140146	0.778685	1.04017
PheCode:217	CNTN2	Inverse variance weighted	3	0.110947	0.554442	1.06778
PheCode:218.1	CNTN2	Inverse variance weighted	3	0.0276886	0.368614	1.02521
PheCode:218	CNTN2	Inverse variance weighted	3	0.0273606	0.426498	1.022
PheCode:220	CNTN2	Inverse variance weighted	3	0.0710506	0.39384	1.06246
PheCode:225.1	CNTN2	Inverse variance weighted	3	0.0979458	0.360728	0.91437
PheCode:225	CNTN2	Inverse variance weighted	3	0.0947825	0.488099	0.936397
PheCode:227	CNTN2	Inverse variance weighted	3	0.0920124	0.462467	0.934625
PheCode:228	CNTN2	Inverse variance weighted	3	0.0683012	0.335566	1.06798
PheCode:229	CNTN2	Inverse variance weighted	3	0.0554931	0.984525	1.00108
PheCode:240	CNTN2	Inverse variance weighted	3	0.110911	0.562245	0.937748
PheCode:241.2	CNTN2	Inverse variance weighted	3	0.104713	0.190116	0.871797
PheCode:241	CNTN2	Inverse variance weighted	3	0.0808914	0.831924	1.01732
PheCode:242	CNTN2	Inverse variance weighted	3	0.0635323	0.998828	0.999907
PheCode:244.1	CNTN2	Inverse variance weighted	3	0.101474	0.460209	1.07782
PheCode:244.4	CNTN2	Inverse variance weighted	3	0.0242039	0.904554	1.00291
PheCode:244	CNTN2	Inverse variance weighted	3	0.0236853	0.721124	1.00849
PheCode:250.1	CNTN2	Inverse variance weighted	3	0.0943566	0.684514	0.962388
PheCode:250.2	CNTN2	Inverse variance weighted	3	0.0415225	0.993882	1.00032
PheCode:250.23	CNTN2	Inverse variance weighted	3	0.0760805	0.78788	1.02068
PheCode:250.24	CNTN2	Inverse variance weighted	3	0.113921	0.215587	0.868425
PheCode:250.4	CNTN2	Inverse variance weighted	3	0.171323	0.515752	0.894631
PheCode:250.7	CNTN2	Inverse variance weighted	3	0.0747618	0.766145	1.02248
PheCode:250	CNTN2	Inverse variance weighted	3	0.0425092	0.969571	1.00162
PheCode:251.1	CNTN2	Inverse variance weighted	3	0.0938685	0.086247	0.851263
PheCode:251	CNTN2	Inverse variance weighted	3	0.106632	0.109393	0.843065
PheCode:252.1	CNTN2	Inverse variance weighted	3	0.0975727	0.353888	0.913514
PheCode:252	CNTN2	Inverse variance weighted	3	0.106663	0.382904	0.91113
PheCode:253	CNTN2	Inverse variance weighted	3	0.103548	0.412201	0.918593
PheCode:255	CNTN2	Inverse variance weighted	3	0.107681	0.530166	0.934637
PheCode:260.6	CNTN2	Inverse variance weighted	3	0.09856	0.775164	1.02855
PheCode:260	CNTN2	Inverse variance weighted	3	0.0837477	0.990763	0.999031
PheCode:261.2	CNTN2	Inverse variance weighted	3	0.0995273	0.884621	1.01455
PheCode:261	CNTN2	Inverse variance weighted	3	0.0879902	0.745351	1.02899
PheCode:272.1	CNTN2	Inverse variance weighted	3	0.0160422	0.505644	0.989379
PheCode:272.11	CNTN2	Inverse variance weighted	3	0.0175388	0.74117	0.994224
PheCode:272	CNTN2	Inverse variance weighted	3	0.0160422	0.47004	0.988478
PheCode:274.1	CNTN2	Inverse variance weighted	3	0.0648857	0.909382	0.992642
PheCode:274.2	CNTN2	Inverse variance weighted	3	0.232299	0.683851	0.909741
PheCode:274.21	CNTN2	Inverse variance weighted	3	0.224437	0.632383	0.898198
PheCode:274	CNTN2	Inverse variance weighted	3	0.0468296	0.591975	0.975213
PheCode:275.1	CNTN2	Inverse variance weighted	3	0.105546	0.922226	0.989748
PheCode:275.5	CNTN2	Inverse variance weighted	3	0.136539	0.703649	1.05331
PheCode:275	CNTN2	Inverse variance weighted	3	0.062359	0.643961	1.02924
PheCode:276.1	CNTN2	Inverse variance weighted	3	0.0429496	0.441937	1.03358
PheCode:276.12	CNTN2	Inverse variance weighted	3	0.0640595	0.903195	1.00782
PheCode:276.13	CNTN2	Inverse variance weighted	3	0.0875302	0.901421	1.0109
PheCode:276.14	CNTN2	Inverse variance weighted	3	0.0719911	0.56436	1.04237
PheCode:276.4	CNTN2	Inverse variance weighted	3	0.108443	0.706499	0.959987
PheCode:276.41	CNTN2	Inverse variance weighted	3	0.118547	0.626161	0.943887
PheCode:276.5	CNTN2	Inverse variance weighted	3	0.0514894	0.110732	1.08559
PheCode:276	CNTN2	Inverse variance weighted	3	0.0369903	0.320005	1.03747
PheCode:277	CNTN2	Inverse variance weighted	3	0.0725865	0.313845	0.9295
PheCode:278.1	CNTN2	Inverse variance weighted	3	0.0271752	0.952723	0.99839
PheCode:278	CNTN2	Inverse variance weighted	3	0.0270347	0.966403	1.00114
PheCode:280.1	CNTN2	Inverse variance weighted	3	0.0527726	0.872002	0.991534
PheCode:280	CNTN2	Inverse variance weighted	3	0.0462449	0.709376	0.982912
PheCode:281.1	CNTN2	Inverse variance weighted	3	0.103092	0.925753	1.00965
PheCode:281.11	CNTN2	Inverse variance weighted	3	0.0997229	0.488356	1.07154
PheCode:281	CNTN2	Inverse variance weighted	3	0.109211	0.97959	0.99721
PheCode:285.2	CNTN2	Inverse variance weighted	3	0.102912	0.637654	0.952686
PheCode:285	CNTN2	Inverse variance weighted	3	0.0248457	0.467284	1.01822
PheCode:286	CNTN2	Inverse variance weighted	3	0.155526	0.883166	0.977404
PheCode:287.3	CNTN2	Inverse variance weighted	3	0.0689386	0.700705	0.97385
PheCode:287	CNTN2	Inverse variance weighted	3	0.0644326	0.525037	0.959874
PheCode:288.1	CNTN2	Inverse variance weighted	3	0.0532712	0.662109	1.02355
PheCode:288.11	CNTN2	Inverse variance weighted	3	0.0532712	0.662109	1.02355
PheCode:288	CNTN2	Inverse variance weighted	3	0.0443825	0.813631	0.989592
PheCode:289.4	CNTN2	Inverse variance weighted	3	0.0533004	0.958841	1.00275
PheCode:289.5	CNTN2	Inverse variance weighted	3	0.120186	0.219265	0.862736
PheCode:289	CNTN2	Inverse variance weighted	3	0.042444	0.912603	1.00467
PheCode:290.1	CNTN2	Inverse variance weighted	3	0.0881437	0.0910772	0.861621
PheCode:290.2	CNTN2	Inverse variance weighted	3	0.106737	0.688082	0.958054
PheCode:290	CNTN2	Inverse variance weighted	3	0.0699296	0.364459	0.93855
PheCode:291	CNTN2	Inverse variance weighted	3	0.108054	0.881214	1.01628
PheCode:292.1	CNTN2	Inverse variance weighted	3	0.10623	0.963916	0.995206
PheCode:292.3	CNTN2	Inverse variance weighted	3	0.145329	0.453139	1.11519
PheCode:292.4	CNTN2	Inverse variance weighted	3	0.0583196	0.36624	0.94867
PheCode:292	CNTN2	Inverse variance weighted	3	0.0403609	0.36135	0.963829
PheCode:293.1	CNTN2	Inverse variance weighted	3	0.0904729	0.563816	1.05361
PheCode:293	CNTN2	Inverse variance weighted	3	0.0499594	0.465619	1.03712
PheCode:295.1	CNTN2	Inverse variance weighted	3	0.114515	0.0188521	0.764195
PheCode:295	CNTN2	Inverse variance weighted	3	0.0939667	0.0961991	0.855286
PheCode:296.1	CNTN2	Inverse variance weighted	3	0.0838161	0.968959	0.996744
PheCode:296.2	CNTN2	Inverse variance weighted	3	0.0257382	0.936276	1.00206
PheCode:296	CNTN2	Inverse variance weighted	3	0.0250921	0.924812	1.00237
PheCode:300.1	CNTN2	Inverse variance weighted	3	0.0346776	0.617707	0.982841
PheCode:300.12	CNTN2	Inverse variance weighted	3	0.102494	0.117209	0.851661
PheCode:300.13	CNTN2	Inverse variance weighted	3	0.140512	0.377357	0.883344
PheCode:300	CNTN2	Inverse variance weighted	3	0.033258	0.480699	0.97682
PheCode:303	CNTN2	Inverse variance weighted	3	0.175348	0.386538	1.16397
PheCode:306	CNTN2	Inverse variance weighted	3	0.0173387	0.143429	0.97495
PheCode:317.1	CNTN2	Inverse variance weighted	3	0.0421815	0.200774	0.947465
PheCode:317.11	CNTN2	Inverse variance weighted	3	0.0968666	0.865464	0.983722
PheCode:317	CNTN2	Inverse variance weighted	3	0.037079	0.20752	0.95434
PheCode:318	CNTN2	Inverse variance weighted	3	0.020578	0.0863189	0.965321
PheCode:327.3	CNTN2	Inverse variance weighted	3	0.0518481	0.443126	1.04056
PheCode:327	CNTN2	Inverse variance weighted	3	0.0519326	0.273718	1.05849
PheCode:331	CNTN2	Inverse variance weighted	3	0.0924576	0.970408	0.996576
PheCode:332	CNTN2	Inverse variance weighted	3	0.0813338	0.225671	0.906157
PheCode:333	CNTN2	Inverse variance weighted	3	0.0912207	0.138583	1.14466
PheCode:334	CNTN2	Inverse variance weighted	3	0.104826	0.818195	0.976192
PheCode:335	CNTN2	Inverse variance weighted	3	0.0743887	0.182892	0.905672
PheCode:338	CNTN2	Inverse variance weighted	3	0.0979458	0.0433312	0.820452
PheCode:339	CNTN2	Inverse variance weighted	3	0.0311965	0.470917	0.977759
PheCode:340	CNTN2	Inverse variance weighted	3	0.0514766	0.10919	1.08595
PheCode:342	CNTN2	Inverse variance weighted	3	0.0706305	0.497312	0.953192
PheCode:344	CNTN2	Inverse variance weighted	3	0.130906	0.696352	1.05241
PheCode:345.1	CNTN2	Inverse variance weighted	3	0.136227	0.737257	1.04676
PheCode:345.3	CNTN2	Inverse variance weighted	3	0.0580908	0.897945	1.00748
PheCode:345	CNTN2	Inverse variance weighted	3	0.0486037	0.83125	1.01041
PheCode:348	CNTN2	Inverse variance weighted	3	0.0907588	0.970548	1.00336
PheCode:350.1	CNTN2	Inverse variance weighted	3	0.0914426	0.36711	0.920837
PheCode:350.2	CNTN2	Inverse variance weighted	3	0.068191	0.155054	0.907591
PheCode:350	CNTN2	Inverse variance weighted	3	0.0568077	0.432061	0.956349
PheCode:351	CNTN2	Inverse variance weighted	3	0.0251007	0.659587	1.01112
PheCode:352.2	CNTN2	Inverse variance weighted	3	0.0921227	0.363729	0.919732
PheCode:352	CNTN2	Inverse variance weighted	3	0.10768	0.4254	0.91775
PheCode:353	CNTN2	Inverse variance weighted	3	0.0808494	0.730917	0.972578
PheCode:357	CNTN2	Inverse variance weighted	3	0.0846118	0.453348	0.938525
PheCode:361.1	CNTN2	Inverse variance weighted	3	0.123959	0.859808	0.978344
PheCode:361	CNTN2	Inverse variance weighted	3	0.0797026	0.608236	0.959968
PheCode:362.2	CNTN2	Inverse variance weighted	3	0.0584908	0.260301	0.936279
PheCode:362.29	CNTN2	Inverse variance weighted	3	0.0584908	0.260555	0.936312
PheCode:362.4	CNTN2	Inverse variance weighted	3	0.0937041	0.967854	1.00378
PheCode:362	CNTN2	Inverse variance weighted	3	0.0438636	0.910131	0.995061
PheCode:364	CNTN2	Inverse variance weighted	3	0.12984	0.977994	0.996425
PheCode:365.1	CNTN2	Inverse variance weighted	3	0.148364	0.478427	0.900176
PheCode:365.11	CNTN2	Inverse variance weighted	3	0.150416	0.444236	0.891297
PheCode:365.2	CNTN2	Inverse variance weighted	3	0.134388	0.845155	1.02659
PheCode:365	CNTN2	Inverse variance weighted	3	0.0852424	0.793361	1.02258
PheCode:366.2	CNTN2	Inverse variance weighted	3	0.0307927	0.0170856	1.0762
PheCode:366	CNTN2	Inverse variance weighted	3	0.0203102	0.246655	1.02381
PheCode:367.1	CNTN2	Inverse variance weighted	3	0.0843542	0.714336	0.969595
PheCode:367.9	CNTN2	Inverse variance weighted	3	0.11351	0.942834	1.00817
PheCode:367	CNTN2	Inverse variance weighted	3	0.0552343	0.836609	1.01146
PheCode:368.1	CNTN2	Inverse variance weighted	3	0.11779	0.29472	1.13136
PheCode:368.2	CNTN2	Inverse variance weighted	3	0.113171	0.554809	0.935349
PheCode:368.9	CNTN2	Inverse variance weighted	3	0.109857	0.11349	0.840406
PheCode:368	CNTN2	Inverse variance weighted	3	0.0519722	0.334022	0.951032
PheCode:369	CNTN2	Inverse variance weighted	3	0.115154	0.333072	0.894525
PheCode:371.3	CNTN2	Inverse variance weighted	3	0.055629	0.00182319	0.840776
PheCode:371	CNTN2	Inverse variance weighted	3	0.0483862	0.0512942	0.910005
PheCode:372	CNTN2	Inverse variance weighted	3	0.104908	0.68464	0.958288
PheCode:374.1	CNTN2	Inverse variance weighted	3	0.0836632	0.00203013	0.772466
PheCode:374.3	CNTN2	Inverse variance weighted	3	0.077442	0.912805	1.00852
PheCode:374	CNTN2	Inverse variance weighted	3	0.036361	0.32878	0.965114
PheCode:375.2	CNTN2	Inverse variance weighted	3	0.0906936	0.369668	0.921861
PheCode:375	CNTN2	Inverse variance weighted	3	0.0621271	0.796907	0.984139
PheCode:378.1	CNTN2	Inverse variance weighted	3	0.0902102	0.999945	0.999994
PheCode:378	CNTN2	Inverse variance weighted	3	0.071949	0.537757	0.956633
PheCode:379.2	CNTN2	Inverse variance weighted	3	0.0737081	0.030258	0.852397
PheCode:379.3	CNTN2	Inverse variance weighted	3	0.0745105	0.50288	1.05119
PheCode:379	CNTN2	Inverse variance weighted	3	0.0439742	0.372364	0.961532
PheCode:380.1	CNTN2	Inverse variance weighted	3	0.206103	0.476568	0.863544
PheCode:380	CNTN2	Inverse variance weighted	3	0.0853566	0.393941	0.929819
PheCode:381.1	CNTN2	Inverse variance weighted	3	0.06428	0.330038	0.939309
PheCode:381.11	CNTN2	Inverse variance weighted	3	0.0936368	0.754025	0.971086
PheCode:381	CNTN2	Inverse variance weighted	3	0.0578533	0.0897616	0.906506
PheCode:384.4	CNTN2	Inverse variance weighted	3	0.0846498	0.224907	0.902371
PheCode:384	CNTN2	Inverse variance weighted	3	0.0907875	0.472443	0.93685
PheCode:385.3	CNTN2	Inverse variance weighted	3	0.110758	0.0944786	1.20348
PheCode:385	CNTN2	Inverse variance weighted	3	0.095133	0.44242	1.07581
PheCode:386.1	CNTN2	Inverse variance weighted	3	0.162111	0.325705	0.852721
PheCode:386.3	CNTN2	Inverse variance weighted	3	0.0985833	0.0457353	0.82123
PheCode:386.9	CNTN2	Inverse variance weighted	3	0.0430623	0.425293	1.03493
PheCode:386	CNTN2	Inverse variance weighted	3	0.0522728	0.868297	1.00871
PheCode:389.4	CNTN2	Inverse variance weighted	3	0.129806	0.780516	1.03683
PheCode:389	CNTN2	Inverse variance weighted	3	0.0421716	0.980882	0.99899
PheCode:394.2	CNTN2	Inverse variance weighted	3	0.0501928	0.535923	0.969409
PheCode:394.3	CNTN2	Inverse variance weighted	3	0.0769819	0.397635	1.06728
PheCode:394.7	CNTN2	Inverse variance weighted	3	0.0837477	0.580905	1.04732
PheCode:394	CNTN2	Inverse variance weighted	3	0.0394599	0.941431	0.997105
PheCode:395.1	CNTN2	Inverse variance weighted	3	0.0509708	0.573109	0.971688
PheCode:395.6	CNTN2	Inverse variance weighted	3	0.0707407	0.223717	1.08988
PheCode:395	CNTN2	Inverse variance weighted	3	0.0424224	0.683815	1.01743
PheCode:396	CNTN2	Inverse variance weighted	3	0.084233	0.360476	0.925864
PheCode:401.1	CNTN2	Inverse variance weighted	3	0.0123263	0.393431	1.01057
PheCode:401.2	CNTN2	Inverse variance weighted	3	0.0661255	0.667986	1.02877
PheCode:401.22	CNTN2	Inverse variance weighted	3	0.0697299	0.969571	1.00266
PheCode:401	CNTN2	Inverse variance weighted	3	0.0123152	0.391906	1.0106
PheCode:402	CNTN2	Inverse variance weighted	3	0.104742	0.872359	0.983313
PheCode:411.1	CNTN2	Inverse variance weighted	3	0.0420109	0.88279	1.00621
PheCode:411.2	CNTN2	Inverse variance weighted	3	0.0473624	0.59292	1.02564
PheCode:411.3	CNTN2	Inverse variance weighted	3	0.0229074	0.200707	1.02974
PheCode:411.4	CNTN2	Inverse variance weighted	3	0.0403601	0.532537	1.02551
PheCode:411.41	CNTN2	Inverse variance weighted	3	0.102826	0.612281	0.94922
PheCode:411.8	CNTN2	Inverse variance weighted	3	0.0241122	0.61763	1.01211
PheCode:411.9	CNTN2	Inverse variance weighted	3	0.0801017	0.354295	0.928488
PheCode:411	CNTN2	Inverse variance weighted	3	0.0244781	0.433749	1.01935
PheCode:414	CNTN2	Inverse variance weighted	3	0.0752207	0.396279	1.06589
PheCode:415.2	CNTN2	Inverse variance weighted	3	0.112408	0.673418	0.953729
PheCode:415	CNTN2	Inverse variance weighted	3	0.0421633	0.9933	0.999646
PheCode:416	CNTN2	Inverse variance weighted	3	0.0542314	0.370449	1.04977
PheCode:418.1	CNTN2	Inverse variance weighted	3	0.0459379	0.949105	0.997072
PheCode:418	CNTN2	Inverse variance weighted	3	0.0164378	0.905112	1.00196
PheCode:420.2	CNTN2	Inverse variance weighted	3	0.0988428	0.772866	1.02894
PheCode:420.3	CNTN2	Inverse variance weighted	3	0.166634	0.658501	0.928997
PheCode:420	CNTN2	Inverse variance weighted	3	0.0608285	0.768725	0.982273
PheCode:425.1	CNTN2	Inverse variance weighted	3	0.0787841	0.634703	0.96326
PheCode:425	CNTN2	Inverse variance weighted	3	0.0777296	0.852458	0.985648
PheCode:426.2	CNTN2	Inverse variance weighted	3	0.0592385	0.77868	1.01679
PheCode:426.21	CNTN2	Inverse variance weighted	3	0.0870471	0.61558	1.04468
PheCode:426.24	CNTN2	Inverse variance weighted	3	0.112671	0.0764103	1.22097
PheCode:426.3	CNTN2	Inverse variance weighted	3	0.0792966	0.49288	1.05588
PheCode:426.31	CNTN2	Inverse variance weighted	3	0.0952237	0.764647	1.02892
PheCode:426.32	CNTN2	Inverse variance weighted	3	0.0820242	0.433615	1.06633
PheCode:426.9	CNTN2	Inverse variance weighted	3	0.0550983	0.792745	1.01458
PheCode:426.91	CNTN2	Inverse variance weighted	3	0.0574364	0.933365	0.995209
PheCode:426	CNTN2	Inverse variance weighted	3	0.0504288	0.519916	1.03298
PheCode:427.1	CNTN2	Inverse variance weighted	3	0.0483995	0.534116	0.970357
PheCode:427.11	CNTN2	Inverse variance weighted	3	0.0565438	0.691505	0.977812
PheCode:427.12	CNTN2	Inverse variance weighted	3	0.0892662	0.666037	0.962206
PheCode:427.2	CNTN2	Inverse variance weighted	3	0.0238086	0.194801	1.03135
PheCode:427.3	CNTN2	Inverse variance weighted	3	0.0662633	0.950515	1.00412
PheCode:427.4	CNTN2	Inverse variance weighted	3	0.0808494	0.169778	1.11739
PheCode:427.42	CNTN2	Inverse variance weighted	3	0.0895727	0.265082	1.10498
PheCode:427.5	CNTN2	Inverse variance weighted	3	0.0898354	0.206217	1.12025
PheCode:427.6	CNTN2	Inverse variance weighted	3	0.117526	0.274108	1.13716
PheCode:427.7	CNTN2	Inverse variance weighted	3	0.102614	0.894805	0.986523
PheCode:427.9	CNTN2	Inverse variance weighted	3	0.05598	0.222883	0.934042
PheCode:427	CNTN2	Inverse variance weighted	3	0.0184993	0.380867	1.01634
PheCode:428.1	CNTN2	Inverse variance weighted	3	0.0700655	0.13409	1.11068
PheCode:428.2	CNTN2	Inverse variance weighted	3	0.0580435	0.735502	0.980583
PheCode:428	CNTN2	Inverse variance weighted	3	0.0577444	0.591886	1.03144
PheCode:429.2	CNTN2	Inverse variance weighted	3	0.118911	0.683384	0.952659
PheCode:429	CNTN2	Inverse variance weighted	3	0.0965605	0.907964	1.01123
PheCode:430.1	CNTN2	Inverse variance weighted	3	0.0956601	0.405664	0.923536
PheCode:430.2	CNTN2	Inverse variance weighted	3	0.103353	0.438599	1.08335
PheCode:430	CNTN2	Inverse variance weighted	3	0.064697	0.83208	0.986376
PheCode:433.1	CNTN2	Inverse variance weighted	3	0.0793538	0.852871	1.01483
PheCode:433.2	CNTN2	Inverse variance weighted	3	0.0429583	0.425669	0.966357
PheCode:433.21	CNTN2	Inverse variance weighted	3	0.0854943	0.439807	0.936088
PheCode:433.3	CNTN2	Inverse variance weighted	3	0.0507372	0.517498	0.967696
PheCode:433.31	CNTN2	Inverse variance weighted	3	0.0657267	0.270019	0.930068
PheCode:433.8	CNTN2	Inverse variance weighted	3	0.0768705	0.591836	0.959622
PheCode:433	CNTN2	Inverse variance weighted	3	0.0298828	0.542495	0.981965
PheCode:440.2	CNTN2	Inverse variance weighted	3	0.0962114	0.371981	1.08969
PheCode:440	CNTN2	Inverse variance weighted	3	0.0755533	0.0569172	1.15471
PheCode:441	CNTN2	Inverse variance weighted	3	0.216489	0.849978	1.0418
PheCode:442.1	CNTN2	Inverse variance weighted	3	0.0735972	0.576266	0.959705
PheCode:442.11	CNTN2	Inverse variance weighted	3	0.0912886	0.686866	1.03749
PheCode:442	CNTN2	Inverse variance weighted	3	0.0643901	0.184001	0.918012
PheCode:443.1	CNTN2	Inverse variance weighted	3	0.0804746	0.551392	1.0491
PheCode:443.9	CNTN2	Inverse variance weighted	3	0.0614239	0.568998	1.0356
PheCode:443	CNTN2	Inverse variance weighted	3	0.0440037	0.386746	1.03882
PheCode:444.1	CNTN2	Inverse variance weighted	3	0.11526	0.707194	0.957629
PheCode:444	CNTN2	Inverse variance weighted	3	0.0900561	0.894299	0.988106
PheCode:446	CNTN2	Inverse variance weighted	3	0.105582	0.3079	1.11366
PheCode:447.1	CNTN2	Inverse variance weighted	3	0.139409	0.874987	0.978306
PheCode:447	CNTN2	Inverse variance weighted	3	0.074958	0.268387	0.920386
PheCode:450	CNTN2	Inverse variance weighted	3	0.104918	0.642801	1.04986
PheCode:451.2	CNTN2	Inverse variance weighted	3	0.0460524	0.243715	1.05515
PheCode:451	CNTN2	Inverse variance weighted	3	0.044233	0.568704	1.02553
PheCode:452	CNTN2	Inverse variance weighted	3	0.115417	0.984443	0.997752
PheCode:454.1	CNTN2	Inverse variance weighted	3	0.026393	0.740744	1.00877
PheCode:454.11	CNTN2	Inverse variance weighted	3	0.108385	0.673325	1.04675
PheCode:454	CNTN2	Inverse variance weighted	3	0.025883	0.548259	1.01566
PheCode:455	CNTN2	Inverse variance weighted	3	0.0186268	0.130616	0.972235
PheCode:458.1	CNTN2	Inverse variance weighted	3	0.081882	0.690662	0.96794
PheCode:458.9	CNTN2	Inverse variance weighted	3	0.0459424	0.497759	1.03164
PheCode:458	CNTN2	Inverse variance weighted	3	0.0427648	0.895414	1.00564
PheCode:459.9	CNTN2	Inverse variance weighted	3	0.0221295	0.284398	1.02397
PheCode:459	CNTN2	Inverse variance weighted	3	0.0221208	0.310576	1.02268
PheCode:465.2	CNTN2	Inverse variance weighted	3	0.0925395	0.119588	1.15493
PheCode:465	CNTN2	Inverse variance weighted	3	0.0564293	0.181938	1.07823
PheCode:470	CNTN2	Inverse variance weighted	3	0.0416573	0.663631	1.01828
PheCode:471	CNTN2	Inverse variance weighted	3	0.0481314	0.431572	0.962852
PheCode:472	CNTN2	Inverse variance weighted	3	0.0967087	0.0392781	0.81927
PheCode:473.4	CNTN2	Inverse variance weighted	3	0.0828477	0.263745	0.911568
PheCode:473	CNTN2	Inverse variance weighted	3	0.0554238	0.0550382	0.899124
PheCode:474.1	CNTN2	Inverse variance weighted	3	0.163125	0.356078	1.16246
PheCode:474.2	CNTN2	Inverse variance weighted	3	0.0983071	0.272223	1.11398
PheCode:474	CNTN2	Inverse variance weighted	3	0.132657	0.34899	1.13229
PheCode:475	CNTN2	Inverse variance weighted	3	0.0538318	0.815745	0.987534
PheCode:476	CNTN2	Inverse variance weighted	3	0.086381	0.475928	1.06351
PheCode:477	CNTN2	Inverse variance weighted	3	0.0691425	0.926996	0.993685
PheCode:479	CNTN2	Inverse variance weighted	3	0.0427119	0.658517	0.9813
PheCode:480.1	CNTN2	Inverse variance weighted	3	0.0553711	0.951973	1.00334
PheCode:480.11	CNTN2	Inverse variance weighted	3	0.0581092	0.881084	0.991345
PheCode:480	CNTN2	Inverse variance weighted	3	0.0305577	0.502738	0.979729
PheCode:495	CNTN2	Inverse variance weighted	3	0.018108	0.365083	0.983733
PheCode:496.1	CNTN2	Inverse variance weighted	3	0.12358	0.142419	0.834209
PheCode:496.2	CNTN2	Inverse variance weighted	3	0.0554774	0.458213	0.959683
PheCode:496.21	CNTN2	Inverse variance weighted	3	0.0533216	0.327517	0.949131
PheCode:496.3	CNTN2	Inverse variance weighted	3	0.0631577	0.624447	0.969554
PheCode:496	CNTN2	Inverse variance weighted	3	0.0404899	0.266895	0.956042
PheCode:497	CNTN2	Inverse variance weighted	3	0.108317	0.486329	0.927367
PheCode:501	CNTN2	Inverse variance weighted	3	0.112977	0.633313	1.05538
PheCode:502	CNTN2	Inverse variance weighted	3	0.0917493	0.382117	0.922942
PheCode:506	CNTN2	Inverse variance weighted	3	0.0797282	0.486078	0.945978
PheCode:507	CNTN2	Inverse variance weighted	3	0.034155	0.736997	1.01154
PheCode:508	CNTN2	Inverse variance weighted	3	0.0609388	0.901805	1.00755
PheCode:509.1	CNTN2	Inverse variance weighted	3	0.0609388	0.818783	0.986135
PheCode:509.2	CNTN2	Inverse variance weighted	3	0.0653345	0.888848	0.99091
PheCode:509	CNTN2	Inverse variance weighted	3	0.0543378	0.697336	0.979089
PheCode:510	CNTN2	Inverse variance weighted	3	0.112876	0.457143	1.08755
PheCode:512.7	CNTN2	Inverse variance weighted	3	0.0464844	0.854714	0.991524
PheCode:512.8	CNTN2	Inverse variance weighted	3	0.0511328	0.782963	0.986014
PheCode:512.9	CNTN2	Inverse variance weighted	3	0.0904729	0.192379	0.888751
PheCode:512	CNTN2	Inverse variance weighted	3	0.0375213	0.529346	0.976675
PheCode:513	CNTN2	Inverse variance weighted	3	0.110802	0.946386	1.00748
PheCode:514	CNTN2	Inverse variance weighted	3	0.0689613	0.327508	0.934706
PheCode:516.1	CNTN2	Inverse variance weighted	3	0.0755879	0.39651	1.06619
PheCode:516	CNTN2	Inverse variance weighted	3	0.0791548	0.506875	1.05394
PheCode:519.8	CNTN2	Inverse variance weighted	3	0.0487916	0.393447	0.959217
PheCode:519	CNTN2	Inverse variance weighted	3	0.0481795	0.346448	0.955652
PheCode:520.2	CNTN2	Inverse variance weighted	3	0.0783422	0.315702	1.08177
PheCode:520	CNTN2	Inverse variance weighted	3	0.0761162	0.294965	1.08298
PheCode:521.1	CNTN2	Inverse variance weighted	3	0.0495378	0.188903	0.936989
PheCode:521	CNTN2	Inverse variance weighted	3	0.0492741	0.255343	0.945494
PheCode:522.5	CNTN2	Inverse variance weighted	3	0.0794202	0.0501787	0.855953
PheCode:522	CNTN2	Inverse variance weighted	3	0.0641677	0.0344725	0.87312
PheCode:523.3	CNTN2	Inverse variance weighted	3	0.0777702	0.664917	0.966876
PheCode:523.31	CNTN2	Inverse variance weighted	3	0.105416	0.735118	1.03631
PheCode:523.32	CNTN2	Inverse variance weighted	3	0.114929	0.423617	0.91214
PheCode:523	CNTN2	Inverse variance weighted	3	0.065222	0.444379	0.951341
PheCode:525	CNTN2	Inverse variance weighted	3	0.0859417	0.203659	0.896508
PheCode:526	CNTN2	Inverse variance weighted	3	0.0879473	0.1676	0.885712
PheCode:527	CNTN2	Inverse variance weighted	3	0.102231	0.390331	1.09179
PheCode:528.5	CNTN2	Inverse variance weighted	3	0.138056	0.323619	0.872609
PheCode:528	CNTN2	Inverse variance weighted	3	0.0437054	0.145129	0.938308
PheCode:529	CNTN2	Inverse variance weighted	3	0.149297	0.771292	1.04435
PheCode:530.1	CNTN2	Inverse variance weighted	3	0.0202667	0.264142	1.02289
PheCode:530.11	CNTN2	Inverse variance weighted	3	0.0331582	0.691504	0.986928
PheCode:530.12	CNTN2	Inverse variance weighted	3	0.038418	0.0766553	1.07038
PheCode:530.14	CNTN2	Inverse variance weighted	3	0.0290839	0.375606	1.0261
PheCode:530.2	CNTN2	Inverse variance weighted	3	0.0666093	0.198641	0.917941
PheCode:530.3	CNTN2	Inverse variance weighted	3	0.0630051	0.102712	1.10829
PheCode:530.5	CNTN2	Inverse variance weighted	3	0.107858	0.719056	0.961944
PheCode:530.9	CNTN2	Inverse variance weighted	3	0.0595324	0.734807	0.980036
PheCode:530	CNTN2	Inverse variance weighted	3	0.0165772	0.229381	1.02012
PheCode:531.1	CNTN2	Inverse variance weighted	3	0.110428	0.478116	0.924659
PheCode:531.2	CNTN2	Inverse variance weighted	3	0.0430816	0.275027	1.04815
PheCode:531.3	CNTN2	Inverse variance weighted	3	0.0504783	0.251407	0.943749
PheCode:531	CNTN2	Inverse variance weighted	3	0.0323442	0.955146	1.00182
PheCode:532	CNTN2	Inverse variance weighted	3	0.0344184	0.42241	1.028
PheCode:535.1	CNTN2	Inverse variance weighted	3	0.0821711	0.745092	0.973638
PheCode:535.6	CNTN2	Inverse variance weighted	3	0.0318342	0.84168	1.00638
PheCode:535.8	CNTN2	Inverse variance weighted	3	0.0309156	0.516099	0.980124
PheCode:535	CNTN2	Inverse variance weighted	3	0.0170795	0.605664	0.991221
PheCode:537	CNTN2	Inverse variance weighted	3	0.0508713	0.25458	1.05967
PheCode:540.1	CNTN2	Inverse variance weighted	3	0.0486547	0.8918	0.993404
PheCode:540.11	CNTN2	Inverse variance weighted	3	0.0539596	0.893752	0.992819
PheCode:540	CNTN2	Inverse variance weighted	3	0.0472306	0.788333	0.9874
PheCode:550.1	CNTN2	Inverse variance weighted	3	0.0479877	0.656221	0.978865
PheCode:550.2	CNTN2	Inverse variance weighted	3	0.0177342	0.341643	1.01701
PheCode:550.3	CNTN2	Inverse variance weighted	3	0.106847	0.356239	1.10359
PheCode:550.4	CNTN2	Inverse variance weighted	3	0.0453673	0.530206	0.971925
PheCode:550.5	CNTN2	Inverse variance weighted	3	0.05746	0.276746	1.06449
PheCode:550	CNTN2	Inverse variance weighted	3	0.0134493	0.815902	1.00314
PheCode:555.1	CNTN2	Inverse variance weighted	3	0.0976392	0.999759	0.999971
PheCode:555.2	CNTN2	Inverse variance weighted	3	0.0488922	0.816739	0.988734
PheCode:555.21	CNTN2	Inverse variance weighted	3	0.117814	0.16157	1.1793
PheCode:555	CNTN2	Inverse variance weighted	3	0.0412621	0.968559	0.998375
PheCode:556.1	CNTN2	Inverse variance weighted	3	0.105111	0.140222	0.856385
PheCode:556	CNTN2	Inverse variance weighted	3	0.0837059	0.044324	0.845072
PheCode:557.1	CNTN2	Inverse variance weighted	3	0.0638628	0.320948	1.06544
PheCode:557	CNTN2	Inverse variance weighted	3	0.0599945	0.221595	1.07609
PheCode:558	CNTN2	Inverse variance weighted	3	0.0225077	0.49329	0.984699
PheCode:559	CNTN2	Inverse variance weighted	3	0.0673992	0.319701	0.935132
PheCode:560.1	CNTN2	Inverse variance weighted	3	0.119463	0.0589455	1.2531
PheCode:560.3	CNTN2	Inverse variance weighted	3	0.0945194	0.509831	0.939603
PheCode:560.4	CNTN2	Inverse variance weighted	3	0.0472216	0.741734	0.984558
PheCode:560	CNTN2	Inverse variance weighted	3	0.0432176	0.90036	0.994603
PheCode:561.2	CNTN2	Inverse variance weighted	3	0.0666093	0.805129	1.01657
PheCode:561	CNTN2	Inverse variance weighted	3	0.024191	0.775551	1.00692
PheCode:562.1	CNTN2	Inverse variance weighted	3	0.017985	0.191196	1.02379
PheCode:562	CNTN2	Inverse variance weighted	3	0.017985	0.201092	1.02326
PheCode:563	CNTN2	Inverse variance weighted	3	0.0273156	0.0152811	0.935889
PheCode:564.1	CNTN2	Inverse variance weighted	3	0.0372706	0.16018	1.05374
PheCode:564.8	CNTN2	Inverse variance weighted	3	0.0671366	0.147063	1.10224
PheCode:564.9	CNTN2	Inverse variance weighted	3	0.0227713	0.458758	0.98327
PheCode:564	CNTN2	Inverse variance weighted	3	0.0192728	0.865784	1.00326
PheCode:565.1	CNTN2	Inverse variance weighted	3	0.0320976	0.0216198	0.928925
PheCode:565	CNTN2	Inverse variance weighted	3	0.0225163	0.173173	0.969797
PheCode:567	CNTN2	Inverse variance weighted	3	0.113307	0.359517	0.901386
PheCode:568.1	CNTN2	Inverse variance weighted	3	0.0489136	0.738149	0.983781
PheCode:568	CNTN2	Inverse variance weighted	3	0.0476213	0.835533	0.990162
PheCode:569	CNTN2	Inverse variance weighted	3	0.0597679	0.256822	1.07012
PheCode:571.5	CNTN2	Inverse variance weighted	3	0.0671366	0.428653	1.05458
PheCode:571.8	CNTN2	Inverse variance weighted	3	0.0890456	0.512742	0.943379
PheCode:571.81	CNTN2	Inverse variance weighted	3	0.118954	0.9629	1.00555
PheCode:571	CNTN2	Inverse variance weighted	3	0.0509924	0.599458	0.973575
PheCode:572	CNTN2	Inverse variance weighted	3	0.0777584	0.170041	1.11259
PheCode:573.5	CNTN2	Inverse variance weighted	3	0.0912207	0.510448	1.06187
PheCode:573.7	CNTN2	Inverse variance weighted	3	0.0704449	0.432445	1.05686
PheCode:573	CNTN2	Inverse variance weighted	3	0.0361062	0.101358	1.06094
PheCode:574.1	CNTN2	Inverse variance weighted	3	0.0242082	0.0297381	1.05403
PheCode:574.11	CNTN2	Inverse variance weighted	3	0.0704099	0.429705	0.945915
PheCode:574.12	CNTN2	Inverse variance weighted	3	0.0375256	0.0495334	1.07648
PheCode:574.2	CNTN2	Inverse variance weighted	3	0.0659168	0.323861	1.06719
PheCode:574.3	CNTN2	Inverse variance weighted	3	0.0695576	0.162883	1.10193
PheCode:574	CNTN2	Inverse variance weighted	3	0.0225207	0.00171086	1.07319
PheCode:575.2	CNTN2	Inverse variance weighted	3	0.154547	0.920943	0.984779
PheCode:575.7	CNTN2	Inverse variance weighted	3	0.0726287	0.382643	0.938561
PheCode:575.8	CNTN2	Inverse variance weighted	3	0.0849141	0.00499308	1.26921
PheCode:575	CNTN2	Inverse variance weighted	3	0.0441316	0.707709	1.01668
PheCode:577.1	CNTN2	Inverse variance weighted	3	0.0614659	0.857578	1.01109
PheCode:577.2	CNTN2	Inverse variance weighted	3	0.120603	0.508539	1.083
PheCode:577	CNTN2	Inverse variance weighted	3	0.0529435	0.62053	1.02656
PheCode:578.1	CNTN2	Inverse variance weighted	3	0.0621034	0.811938	0.985333
PheCode:578.2	CNTN2	Inverse variance weighted	3	0.0536026	0.504301	1.03644
PheCode:578.8	CNTN2	Inverse variance weighted	3	0.0239361	0.850079	0.995486
PheCode:578.9	CNTN2	Inverse variance weighted	3	0.0377765	0.666877	1.01639
PheCode:578	CNTN2	Inverse variance weighted	3	0.0190308	0.91608	1.00201
PheCode:579.8	CNTN2	Inverse variance weighted	3	0.066916	0.052459	0.878294
PheCode:579	CNTN2	Inverse variance weighted	3	0.0482633	0.0365775	0.904031
PheCode:580.1	CNTN2	Inverse variance weighted	3	0.0850244	0.741537	1.02844
PheCode:580.14	CNTN2	Inverse variance weighted	3	0.0938145	0.931946	1.00804
PheCode:580	CNTN2	Inverse variance weighted	3	0.0702572	0.759123	0.978687
PheCode:585.1	CNTN2	Inverse variance weighted	3	0.0438334	0.352924	1.04156
PheCode:585.2	CNTN2	Inverse variance weighted	3	0.0750115	0.824494	1.01677
PheCode:585.3	CNTN2	Inverse variance weighted	3	0.0534365	0.517562	0.966012
PheCode:585	CNTN2	Inverse variance weighted	3	0.0328583	0.675325	1.01386
PheCode:586.2	CNTN2	Inverse variance weighted	3	0.125732	0.744061	1.0419
PheCode:586.4	CNTN2	Inverse variance weighted	3	0.0902102	0.970392	0.996657
PheCode:586	CNTN2	Inverse variance weighted	3	0.0474726	0.556862	1.02828
PheCode:590	CNTN2	Inverse variance weighted	3	0.0750684	0.959754	0.996219
PheCode:591	CNTN2	Inverse variance weighted	3	0.0245994	0.110932	0.961547
PheCode:592.1	CNTN2	Inverse variance weighted	3	0.0779159	0.695696	1.03094
PheCode:592.12	CNTN2	Inverse variance weighted	3	0.0911104	0.917008	1.00954
PheCode:592	CNTN2	Inverse variance weighted	3	0.0640753	0.457137	1.0488
PheCode:593	CNTN2	Inverse variance weighted	3	0.0221123	0.0934463	1.03779
PheCode:594.1	CNTN2	Inverse variance weighted	3	0.048901	0.53984	0.970466
PheCode:594.2	CNTN2	Inverse variance weighted	3	0.108446	0.483249	0.926789
PheCode:594.3	CNTN2	Inverse variance weighted	3	0.0671722	0.28438	1.07456
PheCode:594.8	CNTN2	Inverse variance weighted	3	0.0642165	0.778139	1.01826
PheCode:594	CNTN2	Inverse variance weighted	3	0.0341637	0.977095	1.00098
PheCode:595	CNTN2	Inverse variance weighted	3	0.0778553	0.194148	0.903854
PheCode:596.1	CNTN2	Inverse variance weighted	3	0.118651	0.734148	0.960506
PheCode:596.5	CNTN2	Inverse variance weighted	3	0.0672902	0.290852	0.931392
PheCode:596	CNTN2	Inverse variance weighted	3	0.0303552	0.44046	0.976856
PheCode:597.1	CNTN2	Inverse variance weighted	3	0.047613	0.452105	0.964833
PheCode:597	CNTN2	Inverse variance weighted	3	0.0432047	0.433402	0.966721
PheCode:598	CNTN2	Inverse variance weighted	3	0.0459298	0.964784	1.00203
PheCode:599.2	CNTN2	Inverse variance weighted	3	0.0338739	0.442026	0.974295
PheCode:599.3	CNTN2	Inverse variance weighted	3	0.0787828	0.44087	0.941087
PheCode:599.4	CNTN2	Inverse variance weighted	3	0.0297682	0.0920582	0.951088
PheCode:599.5	CNTN2	Inverse variance weighted	3	0.0433366	0.57555	0.976028
PheCode:599.9	CNTN2	Inverse variance weighted	3	0.0784255	0.203377	1.1049
PheCode:599	CNTN2	Inverse variance weighted	3	0.0179807	0.278619	0.980708
PheCode:608	CNTN2	Inverse variance weighted	3	0.0518033	0.0686919	1.09889
PheCode:610.1	CNTN2	Inverse variance weighted	3	0.090023	0.513368	1.0606
PheCode:610.4	CNTN2	Inverse variance weighted	3	0.0694828	0.512474	0.95551
PheCode:610.8	CNTN2	Inverse variance weighted	3	0.103397	0.745295	1.03416
PheCode:610	CNTN2	Inverse variance weighted	3	0.0474996	0.939488	0.996401
PheCode:611.3	CNTN2	Inverse variance weighted	3	0.0817883	0.23686	0.907787
PheCode:611	CNTN2	Inverse variance weighted	3	0.0877146	0.219966	0.897994
PheCode:612.2	CNTN2	Inverse variance weighted	3	0.0934396	0.170128	1.13676
PheCode:612	CNTN2	Inverse variance weighted	3	0.0890874	0.0658708	1.17805
PheCode:613.1	CNTN2	Inverse variance weighted	3	0.126467	0.33881	1.12859
PheCode:613.7	CNTN2	Inverse variance weighted	3	0.103717	0.945666	1.00709
PheCode:613	CNTN2	Inverse variance weighted	3	0.0619256	0.140494	1.09557
PheCode:614.1	CNTN2	Inverse variance weighted	3	0.0545398	0.402285	0.955348
PheCode:614.3	CNTN2	Inverse variance weighted	3	0.0894076	0.546407	1.05541
PheCode:614.5	CNTN2	Inverse variance weighted	3	0.0788319	0.733276	1.02723
PheCode:614.51	CNTN2	Inverse variance weighted	3	0.169358	0.817155	1.03993
PheCode:614.53	CNTN2	Inverse variance weighted	3	0.0993367	0.647313	1.04649
PheCode:614	CNTN2	Inverse variance weighted	3	0.052138	0.984916	0.999015
PheCode:615	CNTN2	Inverse variance weighted	3	0.0436324	0.0942587	0.929589
PheCode:618.1	CNTN2	Inverse variance weighted	3	0.0324299	0.377424	1.02904
PheCode:618.2	CNTN2	Inverse variance weighted	3	0.0377323	0.273263	1.04221
PheCode:618.5	CNTN2	Inverse variance weighted	3	0.119954	0.479571	0.91869
PheCode:618.6	CNTN2	Inverse variance weighted	3	0.116391	0.465005	1.08876
PheCode:618	CNTN2	Inverse variance weighted	3	0.0260932	0.0953644	1.04448
PheCode:619.1	CNTN2	Inverse variance weighted	3	0.100786	0.0884087	0.842211
PheCode:619.2	CNTN2	Inverse variance weighted	3	0.0554893	0.678733	0.977279
PheCode:619.3	CNTN2	Inverse variance weighted	3	0.0512102	0.0270068	0.89293
PheCode:619.4	CNTN2	Inverse variance weighted	3	0.0650584	0.231792	0.925155
PheCode:619.5	CNTN2	Inverse variance weighted	3	0.108864	0.540876	1.06884
PheCode:619	CNTN2	Inverse variance weighted	3	0.0337209	0.169647	0.954746
PheCode:621	CNTN2	Inverse variance weighted	3	0.0808468	0.114593	1.13606
PheCode:622.1	CNTN2	Inverse variance weighted	3	0.0312972	0.180041	1.04285
PheCode:622.2	CNTN2	Inverse variance weighted	3	0.0466969	0.65546	1.02105
PheCode:622	CNTN2	Inverse variance weighted	3	0.026891	0.187973	1.03604
PheCode:623	CNTN2	Inverse variance weighted	3	0.116589	0.800228	0.970928
PheCode:624.9	CNTN2	Inverse variance weighted	3	0.0363264	0.0663536	0.935479
PheCode:624	CNTN2	Inverse variance weighted	3	0.0342613	0.0326347	0.929414
PheCode:625.1	CNTN2	Inverse variance weighted	3	0.0794488	0.871782	0.987259
PheCode:625	CNTN2	Inverse variance weighted	3	0.054264	0.967259	1.00223
PheCode:626.1	CNTN2	Inverse variance weighted	3	0.038454	0.888128	1.00542
PheCode:626.12	CNTN2	Inverse variance weighted	3	0.0351172	0.510416	0.977151
PheCode:626.13	CNTN2	Inverse variance weighted	3	0.0616147	0.29896	1.06609
PheCode:626.14	CNTN2	Inverse variance weighted	3	0.0449574	0.458074	1.03392
PheCode:626.2	CNTN2	Inverse variance weighted	3	0.0654686	0.421942	0.948783
PheCode:626.8	CNTN2	Inverse variance weighted	3	0.0829473	0.752732	0.974207
PheCode:626	CNTN2	Inverse variance weighted	3	0.0313348	0.866436	0.994744
PheCode:627.1	CNTN2	Inverse variance weighted	3	0.029302	0.72112	0.989595
PheCode:627.3	CNTN2	Inverse variance weighted	3	0.129567	0.75298	0.960044
PheCode:627	CNTN2	Inverse variance weighted	3	0.0271478	0.527455	0.982992
PheCode:628	CNTN2	Inverse variance weighted	3	0.0476517	0.880873	0.992884
PheCode:634.1	CNTN2	Inverse variance weighted	3	0.0785593	0.34605	0.928649
PheCode:634	CNTN2	Inverse variance weighted	3	0.0399002	0.270484	1.04495
PheCode:635.2	CNTN2	Inverse variance weighted	3	0.0941167	0.00565578	1.29749
PheCode:635.3	CNTN2	Inverse variance weighted	3	0.0781795	0.408506	1.06675
PheCode:635	CNTN2	Inverse variance weighted	3	0.0633008	0.0283059	1.14892
PheCode:636.2	CNTN2	Inverse variance weighted	3	0.111009	0.416802	1.09432
PheCode:636.3	CNTN2	Inverse variance weighted	3	0.0842813	0.319566	1.08751
PheCode:636	CNTN2	Inverse variance weighted	3	0.0561063	0.920749	1.0056
PheCode:642	CNTN2	Inverse variance weighted	3	0.0832782	0.941784	1.0061
PheCode:645	CNTN2	Inverse variance weighted	3	0.0785024	0.525237	0.951351
PheCode:646	CNTN2	Inverse variance weighted	3	0.0597033	0.374561	1.05444
PheCode:650	CNTN2	Inverse variance weighted	3	0.0638887	0.896898	1.00831
PheCode:652	CNTN2	Inverse variance weighted	3	0.0719638	0.225815	1.09107
PheCode:653	CNTN2	Inverse variance weighted	3	0.0747382	0.0254398	1.18177
PheCode:655	CNTN2	Inverse variance weighted	3	0.0446687	0.222181	1.05604
PheCode:661	CNTN2	Inverse variance weighted	3	0.0602585	0.517891	0.961786
PheCode:663	CNTN2	Inverse variance weighted	3	0.119432	0.246379	1.14849
PheCode:665	CNTN2	Inverse variance weighted	3	0.0416879	0.339212	1.04065
PheCode:669	CNTN2	Inverse variance weighted	3	0.0691491	0.979826	1.00175
PheCode:681.1	CNTN2	Inverse variance weighted	3	0.123284	0.87341	1.01984
PheCode:681.2	CNTN2	Inverse variance weighted	3	0.220003	0.94071	1.0165
PheCode:681.3	CNTN2	Inverse variance weighted	3	0.0369942	0.26698	1.04192
PheCode:681.5	CNTN2	Inverse variance weighted	3	0.03699	0.280335	1.04074
PheCode:681.6	CNTN2	Inverse variance weighted	3	0.0371261	0.287885	1.04025
PheCode:681.7	CNTN2	Inverse variance weighted	3	0.111329	0.245235	1.1381
PheCode:681	CNTN2	Inverse variance weighted	3	0.0320761	0.191403	1.0428
PheCode:686.1	CNTN2	Inverse variance weighted	3	0.0570533	0.835391	1.01193
PheCode:686.3	CNTN2	Inverse variance weighted	3	0.113437	0.539363	1.07211
PheCode:686	CNTN2	Inverse variance weighted	3	0.0406202	0.905412	0.995185
PheCode:687.1	CNTN2	Inverse variance weighted	3	0.0599341	0.646204	0.972863
PheCode:687.4	CNTN2	Inverse variance weighted	3	0.0506098	0.627849	0.975765
PheCode:687	CNTN2	Inverse variance weighted	3	0.0366289	0.605576	0.981263
PheCode:689	CNTN2	Inverse variance weighted	3	0.0359744	0.714934	1.01323
PheCode:694.2	CNTN2	Inverse variance weighted	3	0.097266	0.671534	0.959594
PheCode:694	CNTN2	Inverse variance weighted	3	0.0869369	0.837501	0.982328
PheCode:695.7	CNTN2	Inverse variance weighted	3	0.129481	0.6967	0.950784
PheCode:695	CNTN2	Inverse variance weighted	3	0.0631413	0.204172	0.922956
PheCode:696.4	CNTN2	Inverse variance weighted	3	0.0579847	0.213816	0.930454
PheCode:696.41	CNTN2	Inverse variance weighted	3	0.066695	0.0425998	0.873514
PheCode:696.42	CNTN2	Inverse variance weighted	3	0.124488	0.962754	1.00583
PheCode:696	CNTN2	Inverse variance weighted	3	0.0573388	0.193543	0.928161
PheCode:697	CNTN2	Inverse variance weighted	3	0.186465	0.76688	0.946221
PheCode:698	CNTN2	Inverse variance weighted	3	0.0973501	0.110182	0.855983
PheCode:701.2	CNTN2	Inverse variance weighted	3	0.0561527	0.894207	1.0075
PheCode:701	CNTN2	Inverse variance weighted	3	0.0397149	0.827411	1.0087
PheCode:702.1	CNTN2	Inverse variance weighted	3	0.0539337	0.157388	0.926578
PheCode:702.2	CNTN2	Inverse variance weighted	3	0.0492962	0.642051	1.02318
PheCode:702	CNTN2	Inverse variance weighted	3	0.0371262	0.577945	0.979555
PheCode:703.1	CNTN2	Inverse variance weighted	3	0.0881448	0.626006	0.957952
PheCode:703	CNTN2	Inverse variance weighted	3	0.0764973	0.328834	0.928025
PheCode:704	CNTN2	Inverse variance weighted	3	0.0377892	0.272622	0.959391
PheCode:705.8	CNTN2	Inverse variance weighted	3	0.112075	0.244789	0.877784
PheCode:705	CNTN2	Inverse variance weighted	3	0.0955063	0.11494	0.860232
PheCode:706.2	CNTN2	Inverse variance weighted	3	0.0295175	0.662355	0.987193
PheCode:706	CNTN2	Inverse variance weighted	3	0.0293815	0.593204	0.984427
PheCode:707.1	CNTN2	Inverse variance weighted	3	0.144519	0.268426	0.852196
PheCode:707	CNTN2	Inverse variance weighted	3	0.0864667	0.756052	1.02723
PheCode:709.2	CNTN2	Inverse variance weighted	3	0.147188	0.571489	0.920087
PheCode:709.7	CNTN2	Inverse variance weighted	3	0.0856212	0.808336	0.979445
PheCode:709	CNTN2	Inverse variance weighted	3	0.0467116	0.429853	0.963795
PheCode:710.1	CNTN2	Inverse variance weighted	3	0.114669	0.556811	1.0697
PheCode:710	CNTN2	Inverse variance weighted	3	0.110231	0.680077	1.0465
PheCode:714.1	CNTN2	Inverse variance weighted	3	0.0416747	0.865907	1.00706
PheCode:714	CNTN2	Inverse variance weighted	3	0.0397277	0.880583	1.00599
PheCode:715.2	CNTN2	Inverse variance weighted	3	0.10977	0.894766	1.01463
PheCode:715	CNTN2	Inverse variance weighted	3	0.0669136	0.333179	0.937298
PheCode:716.1	CNTN2	Inverse variance weighted	3	0.0464819	0.92082	0.99539
PheCode:716.2	CNTN2	Inverse variance weighted	3	0.0275572	0.961721	0.998678
PheCode:716.9	CNTN2	Inverse variance weighted	3	0.024689	0.427165	0.980587
PheCode:716	CNTN2	Inverse variance weighted	3	0.022194	0.360078	0.979893
PheCode:717	CNTN2	Inverse variance weighted	3	0.0805848	0.231244	1.10128
PheCode:720	CNTN2	Inverse variance weighted	3	0.0451386	0.402359	1.03852
PheCode:721.1	CNTN2	Inverse variance weighted	3	0.0536318	0.405981	0.956411
PheCode:721	CNTN2	Inverse variance weighted	3	0.0311876	0.0639317	0.943858
PheCode:722.1	CNTN2	Inverse variance weighted	3	0.122875	0.641353	1.05891
PheCode:722.6	CNTN2	Inverse variance weighted	3	0.0514719	0.158201	0.929941
PheCode:722.9	CNTN2	Inverse variance weighted	3	0.0413939	0.594374	0.978199
PheCode:722	CNTN2	Inverse variance weighted	3	0.0324994	0.154601	0.954792
PheCode:723	CNTN2	Inverse variance weighted	3	0.119659	0.0548982	0.794767
PheCode:724.9	CNTN2	Inverse variance weighted	3	0.0680366	0.867734	0.988733
PheCode:724	CNTN2	Inverse variance weighted	3	0.0599945	0.743656	1.01981
PheCode:726.1	CNTN2	Inverse variance weighted	3	0.0283354	0.369532	0.974894
PheCode:726.3	CNTN2	Inverse variance weighted	3	0.0932006	0.841356	0.981518
PheCode:726	CNTN2	Inverse variance weighted	3	0.0230219	0.253912	0.974076
PheCode:727.1	CNTN2	Inverse variance weighted	3	0.052811	0.474594	0.962943
PheCode:727.4	CNTN2	Inverse variance weighted	3	0.0486545	0.604594	0.975121
PheCode:727.5	CNTN2	Inverse variance weighted	3	0.14517	0.279812	0.854797
PheCode:727	CNTN2	Inverse variance weighted	3	0.0378901	0.26465	0.958616
PheCode:728.7	CNTN2	Inverse variance weighted	3	0.118658	0.173761	0.850951
PheCode:728.71	CNTN2	Inverse variance weighted	3	0.123745	0.136344	0.831666
PheCode:728	CNTN2	Inverse variance weighted	3	0.0845757	0.0495479	0.846967
PheCode:729.1	CNTN2	Inverse variance weighted	3	0.0859664	0.345348	0.922081
PheCode:729	CNTN2	Inverse variance weighted	3	0.0351964	0.0910145	0.94225
PheCode:733.4	CNTN2	Inverse variance weighted	3	0.117066	0.496463	1.08287
PheCode:733.8	CNTN2	Inverse variance weighted	3	0.115555	0.396252	1.10299
PheCode:733	CNTN2	Inverse variance weighted	3	0.0608836	0.370549	1.05603
PheCode:735.2	CNTN2	Inverse variance weighted	3	0.038686	0.835059	1.00809
PheCode:735.21	CNTN2	Inverse variance weighted	3	0.0622136	0.574451	0.96567
PheCode:735.23	CNTN2	Inverse variance weighted	3	0.0694658	0.531482	1.04443
PheCode:735.3	CNTN2	Inverse variance weighted	3	0.0446302	0.345478	0.95877
PheCode:735	CNTN2	Inverse variance weighted	3	0.0283398	0.617288	0.985938
PheCode:736	CNTN2	Inverse variance weighted	3	0.0672467	0.710742	0.975369
PheCode:737.3	CNTN2	Inverse variance weighted	3	0.0837059	0.755245	1.02644
PheCode:737	CNTN2	Inverse variance weighted	3	0.081112	0.744327	0.973894
PheCode:738.4	CNTN2	Inverse variance weighted	3	0.0697284	0.201004	1.09326
PheCode:738	CNTN2	Inverse variance weighted	3	0.0677569	0.490849	1.04779
PheCode:740.1	CNTN2	Inverse variance weighted	3	0.0214835	0.673243	0.990981
PheCode:740.11	CNTN2	Inverse variance weighted	3	0.0294919	0.565245	0.983183
PheCode:740.2	CNTN2	Inverse variance weighted	3	0.111352	0.0658405	0.814784
PheCode:740.9	CNTN2	Inverse variance weighted	3	0.0252408	0.0949845	0.958732
PheCode:740	CNTN2	Inverse variance weighted	3	0.0173431	0.154644	0.975617
PheCode:741.2	CNTN2	Inverse variance weighted	3	0.109746	0.199584	0.868684
PheCode:741.4	CNTN2	Inverse variance weighted	3	0.072212	0.255443	0.92116
PheCode:741	CNTN2	Inverse variance weighted	3	0.0452835	0.233109	0.947436
PheCode:742.8	CNTN2	Inverse variance weighted	3	0.121723	0.835743	0.975078
PheCode:742.9	CNTN2	Inverse variance weighted	3	0.0611591	0.997316	1.00021
PheCode:742	CNTN2	Inverse variance weighted	3	0.0507156	0.559099	1.03007
PheCode:743.1	CNTN2	Inverse variance weighted	3	0.0346991	0.906672	0.99594
PheCode:743.11	CNTN2	Inverse variance weighted	3	0.0401912	0.888609	1.00565
PheCode:743.13	CNTN2	Inverse variance weighted	3	0.119414	0.513827	0.924998
PheCode:743.2	CNTN2	Inverse variance weighted	3	0.12034	0.0540187	1.26094
PheCode:743.9	CNTN2	Inverse variance weighted	3	0.0951996	0.813808	0.977828
PheCode:743	CNTN2	Inverse variance weighted	3	0.0318468	0.928533	0.997148
PheCode:745	CNTN2	Inverse variance weighted	3	0.0309198	0.146861	0.956136
PheCode:747.1	CNTN2	Inverse variance weighted	3	0.0537369	0.292934	1.05814
PheCode:747.11	CNTN2	Inverse variance weighted	3	0.125058	0.262403	1.15045
PheCode:747.13	CNTN2	Inverse variance weighted	3	0.064697	0.941134	1.00479
PheCode:747	CNTN2	Inverse variance weighted	3	0.0518806	0.187211	1.07082
PheCode:750	CNTN2	Inverse variance weighted	3	0.145012	0.650409	0.936394
PheCode:751.1	CNTN2	Inverse variance weighted	3	0.101177	0.963569	0.995389
PheCode:751.2	CNTN2	Inverse variance weighted	3	0.104613	0.793899	1.02771
PheCode:751	CNTN2	Inverse variance weighted	3	0.068191	0.988054	1.00102
PheCode:756	CNTN2	Inverse variance weighted	3	0.132946	0.838273	0.97323
PheCode:760	CNTN2	Inverse variance weighted	3	0.0496336	0.457788	1.03754
PheCode:761	CNTN2	Inverse variance weighted	3	0.122277	0.231804	0.863976
PheCode:764	CNTN2	Inverse variance weighted	3	0.0603357	0.440712	1.04762
PheCode:766	CNTN2	Inverse variance weighted	3	0.0888564	0.840765	1.01801
PheCode:770	CNTN2	Inverse variance weighted	3	0.10768	0.283663	1.12237
PheCode:771.1	CNTN2	Inverse variance weighted	3	0.0402421	0.218851	0.951723
PheCode:771	CNTN2	Inverse variance weighted	3	0.0371477	0.592882	0.980334
PheCode:772	CNTN2	Inverse variance weighted	3	0.10355	0.783775	0.971986
PheCode:773	CNTN2	Inverse variance weighted	3	0.04653	0.711997	1.01733
PheCode:781	CNTN2	Inverse variance weighted	3	0.0792155	0.440223	0.940692
PheCode:782.3	CNTN2	Inverse variance weighted	3	0.118932	0.699448	0.955122
PheCode:782	CNTN2	Inverse variance weighted	3	0.109411	0.489007	0.927094
PheCode:783	CNTN2	Inverse variance weighted	3	0.0434595	0.274675	0.953636
PheCode:785	CNTN2	Inverse variance weighted	3	0.0226816	0.953313	1.00133
PheCode:788	CNTN2	Inverse variance weighted	3	0.0360571	0.750879	0.988618
PheCode:789	CNTN2	Inverse variance weighted	3	0.0257682	0.255748	0.971139
PheCode:790.6	CNTN2	Inverse variance weighted	3	0.0504166	0.270228	0.94593
PheCode:790	CNTN2	Inverse variance weighted	3	0.0535263	0.235464	0.938471
PheCode:791	CNTN2	Inverse variance weighted	3	0.116165	0.315114	0.889858
PheCode:793.2	CNTN2	Inverse variance weighted	3	0.114976	0.136839	1.18655
PheCode:793	CNTN2	Inverse variance weighted	3	0.103482	0.0863989	1.19416
PheCode:798.1	CNTN2	Inverse variance weighted	3	0.197112	0.643613	1.09548
PheCode:798	CNTN2	Inverse variance weighted	3	0.072329	0.68349	0.970942
PheCode:800.1	CNTN2	Inverse variance weighted	3	0.0927092	0.48154	0.936832
PheCode:800.3	CNTN2	Inverse variance weighted	3	0.0591282	0.138234	0.91608
PheCode:800.4	CNTN2	Inverse variance weighted	3	0.0987805	0.479107	1.07241
PheCode:800	CNTN2	Inverse variance weighted	3	0.0547978	0.753744	0.982957
PheCode:801.1	CNTN2	Inverse variance weighted	3	0.0640595	0.0498257	1.13389
PheCode:801	CNTN2	Inverse variance weighted	3	0.0569261	0.756139	1.01784
PheCode:802	CNTN2	Inverse variance weighted	3	0.141423	0.480442	0.90503
PheCode:803.1	CNTN2	Inverse variance weighted	3	0.0663888	0.426933	0.948624
PheCode:803.2	CNTN2	Inverse variance weighted	3	0.0383124	0.978592	0.998972
PheCode:803.3	CNTN2	Inverse variance weighted	3	0.0885837	0.170097	1.12922
PheCode:803	CNTN2	Inverse variance weighted	3	0.0302741	0.605488	1.01576
PheCode:804	CNTN2	Inverse variance weighted	3	0.0509117	0.367015	0.955112
PheCode:805	CNTN2	Inverse variance weighted	3	0.0742784	0.172435	1.10666
PheCode:807	CNTN2	Inverse variance weighted	3	0.0983637	0.0250986	0.802259
PheCode:809	CNTN2	Inverse variance weighted	3	0.0918512	0.325895	1.09443
PheCode:818	CNTN2	Inverse variance weighted	3	0.177482	0.338677	1.18508
PheCode:819	CNTN2	Inverse variance weighted	3	0.0507548	0.685688	0.979668
PheCode:823	CNTN2	Inverse variance weighted	3	0.0670263	0.318275	0.935295
PheCode:830	CNTN2	Inverse variance weighted	3	0.0597614	0.000467193	1.23257
PheCode:835	CNTN2	Inverse variance weighted	3	0.0227669	0.21609	1.02856
PheCode:836	CNTN2	Inverse variance weighted	3	0.118538	0.206365	0.860891
PheCode:850	CNTN2	Inverse variance weighted	3	0.0377765	0.483488	1.02682
PheCode:853	CNTN2	Inverse variance weighted	3	0.121835	0.415978	0.905649
PheCode:854	CNTN2	Inverse variance weighted	3	0.064697	0.236397	1.07961
PheCode:857	CNTN2	Inverse variance weighted	3	0.111645	0.733476	1.03875
PheCode:858	CNTN2	Inverse variance weighted	3	0.0486543	0.582378	1.02712
PheCode:859	CNTN2	Inverse variance weighted	3	0.0481314	0.255282	1.05628
PheCode:870.3	CNTN2	Inverse variance weighted	3	0.0561097	0.095923	1.09792
PheCode:870	CNTN2	Inverse variance weighted	3	0.0655056	0.200859	1.0874
PheCode:871	CNTN2	Inverse variance weighted	3	0.0442983	0.445831	0.966792
PheCode:907	CNTN2	Inverse variance weighted	3	0.11105	0.795816	1.02915
PheCode:915	CNTN2	Inverse variance weighted	3	0.041683	0.818594	1.00961
PheCode:916	CNTN2	Inverse variance weighted	3	0.0708265	0.828759	1.01544
PheCode:939	CNTN2	Inverse variance weighted	3	0.0595408	0.429273	1.04819
PheCode:946	CNTN2	Inverse variance weighted	3	0.116846	0.0955846	1.215
PheCode:960.2	CNTN2	Inverse variance weighted	3	0.0277691	0.0677596	1.05203
PheCode:960	CNTN2	Inverse variance weighted	3	0.0316598	0.174532	1.04392
PheCode:961.1	CNTN2	Inverse variance weighted	3	0.141416	0.928857	0.987453
PheCode:961	CNTN2	Inverse variance weighted	3	0.0982292	0.221717	1.12753
PheCode:965.1	CNTN2	Inverse variance weighted	3	0.11237	0.751147	1.03628
PheCode:965	CNTN2	Inverse variance weighted	3	0.0333978	0.792418	0.991249
PheCode:966	CNTN2	Inverse variance weighted	3	0.121326	0.856005	0.978225
PheCode:967	CNTN2	Inverse variance weighted	3	0.141576	0.947878	0.990788
PheCode:969	CNTN2	Inverse variance weighted	3	0.0930141	0.335596	0.91433
PheCode:979	CNTN2	Inverse variance weighted	3	0.104051	0.842073	0.979482
PheCode:990	CNTN2	Inverse variance weighted	3	0.0840193	0.636092	0.961024
PheCode:994.2	CNTN2	Inverse variance weighted	3	0.0515026	0.074808	1.0961
PheCode:994	CNTN2	Inverse variance weighted	3	0.0515026	0.074808	1.0961

## Sheet: supplemental table 5
supplemental table 5. Phe-MR analysis results of ART4
outcome	exposure	method	nsnp	se	pval	OR
PheCode:8.5	ART4	Inverse variance weighted	3	0.067445	0.417257	0.946759
PheCode:8.52	ART4	Inverse variance weighted	3	0.138195	0.261354	0.856227
PheCode:8.6	ART4	Inverse variance weighted	3	0.152897	0.376282	0.873473
PheCode:8	ART4	Inverse variance weighted	3	0.0389632	0.213784	0.952714
PheCode:38.1	ART4	Inverse variance weighted	3	0.122408	0.551788	1.07556
PheCode:38	ART4	Inverse variance weighted	3	0.0656579	0.572053	0.963581
PheCode:41.1	ART4	Inverse variance weighted	3	0.0632432	0.836368	1.01315
PheCode:41.2	ART4	Inverse variance weighted	3	0.0950068	0.664888	1.04201
PheCode:41.4	ART4	Inverse variance weighted	3	0.0676957	0.782958	1.01882
PheCode:41	ART4	Inverse variance weighted	3	0.0321365	0.793723	0.991632
PheCode:70	ART4	Inverse variance weighted	3	0.167854	0.555518	0.905786
PheCode:78	ART4	Inverse variance weighted	3	0.14027	0.512179	1.0963
PheCode:79	ART4	Inverse variance weighted	3	0.0946549	0.560616	1.05663
PheCode:80	ART4	Inverse variance weighted	3	0.0530665	0.462803	1.03973
PheCode:81	ART4	Inverse variance weighted	3	0.070702	0.39312	1.06224
PheCode:1000	ART4	Inverse variance weighted	3	0.146334	0.308371	1.16075
PheCode:1001	ART4	Inverse variance weighted	3	0.105448	0.868641	0.982712
PheCode:1002	ART4	Inverse variance weighted	3	0.048198	0.640884	1.02274
PheCode:1005	ART4	Inverse variance weighted	3	0.100726	0.605112	1.05346
PheCode:1008	ART4	Inverse variance weighted	3	0.111129	0.740042	1.03756
PheCode:1009	ART4	Inverse variance weighted	3	0.0390803	0.522905	0.975342
PheCode:1010	ART4	Inverse variance weighted	3	0.0460853	0.349113	1.04409
PheCode:1011	ART4	Inverse variance weighted	3	0.0370287	0.926654	1.00341
PheCode:1015	ART4	Inverse variance weighted	3	0.0544749	0.797268	1.01409
PheCode:1019	ART4	Inverse variance weighted	3	0.0288421	0.253724	1.03347
PheCode:112	ART4	Inverse variance weighted	3	0.118644	0.967444	0.995169
PheCode:145	ART4	Inverse variance weighted	3	0.138875	0.699093	1.05515
PheCode:149	ART4	Inverse variance weighted	3	0.195681	0.303287	0.817556
PheCode:150	ART4	Inverse variance weighted	3	0.131856	0.883836	0.980919
PheCode:151	ART4	Inverse variance weighted	3	0.150007	0.736401	1.05179
PheCode:153.2	ART4	Inverse variance weighted	3	0.0646518	0.147256	1.09823
PheCode:153.3	ART4	Inverse variance weighted	3	0.0775413	0.855299	1.01424
PheCode:153	ART4	Inverse variance weighted	3	0.0530902	0.404846	1.04522
PheCode:157	ART4	Inverse variance weighted	3	0.145176	0.225919	1.1922
PheCode:158	ART4	Inverse variance weighted	3	0.108459	0.40603	0.913823
PheCode:159	ART4	Inverse variance weighted	3	0.0479099	0.218532	0.942754
PheCode:165.1	ART4	Inverse variance weighted	3	0.0774324	0.181551	1.10899
PheCode:165	ART4	Inverse variance weighted	3	0.0832712	0.499945	1.05778
PheCode:172.1	ART4	Inverse variance weighted	3	0.0684237	0.67309	1.02929
PheCode:172.11	ART4	Inverse variance weighted	3	0.0684237	0.67309	1.02929
PheCode:172.2	ART4	Inverse variance weighted	3	0.039986	0.705563	0.985006
PheCode:172.3	ART4	Inverse variance weighted	3	0.23831	0.968728	0.990701
PheCode:172	ART4	Inverse variance weighted	3	0.0513757	0.971678	0.998178
PheCode:174.1	ART4	Inverse variance weighted	3	0.0395943	0.966944	0.998361
PheCode:174.11	ART4	Inverse variance weighted	3	0.037785	0.778702	0.989438
PheCode:174	ART4	Inverse variance weighted	3	0.0327092	0.968613	0.998714
PheCode:175	ART4	Inverse variance weighted	3	0.0823354	0.982783	0.998225
PheCode:180.1	ART4	Inverse variance weighted	3	0.0870537	0.0294789	0.827358
PheCode:180.3	ART4	Inverse variance weighted	3	0.0773868	0.368893	1.07201
PheCode:180	ART4	Inverse variance weighted	3	0.0587157	0.457232	0.957289
PheCode:182	ART4	Inverse variance weighted	3	0.0987974	0.891126	0.986568
PheCode:184.1	ART4	Inverse variance weighted	3	0.0768396	0.0369851	0.851904
PheCode:184.11	ART4	Inverse variance weighted	3	0.0773509	0.0399831	0.853105
PheCode:184	ART4	Inverse variance weighted	3	0.0903508	0.115004	0.867273
PheCode:187.2	ART4	Inverse variance weighted	3	0.0726987	0.953286	0.99575
PheCode:189.1	ART4	Inverse variance weighted	3	0.109102	0.000281406	0.672845
PheCode:189.11	ART4	Inverse variance weighted	3	0.111404	0.000306677	0.668899
PheCode:189.2	ART4	Inverse variance weighted	3	0.0907347	0.737867	1.03083
PheCode:189.21	ART4	Inverse variance weighted	3	0.0820999	0.8543	1.01519
PheCode:189	ART4	Inverse variance weighted	3	0.0553686	0.0768005	0.906669
PheCode:191.1	ART4	Inverse variance weighted	3	0.162903	0.661422	1.07395
PheCode:191	ART4	Inverse variance weighted	3	0.143007	0.670685	0.941004
PheCode:195.1	ART4	Inverse variance weighted	3	0.0283885	0.444408	0.978523
PheCode:195	ART4	Inverse variance weighted	3	0.0277079	0.52246	0.982435
PheCode:197	ART4	Inverse variance weighted	3	0.0243896	0.587812	1.01331
PheCode:198.1	ART4	Inverse variance weighted	3	0.0486142	0.0301372	0.899956
PheCode:198.2	ART4	Inverse variance weighted	3	0.0975127	0.841411	1.0197
PheCode:198.3	ART4	Inverse variance weighted	3	0.110301	0.682197	0.95584
PheCode:198.4	ART4	Inverse variance weighted	3	0.0691279	0.0947861	1.12242
PheCode:198.5	ART4	Inverse variance weighted	3	0.124246	0.101502	0.815897
PheCode:198.6	ART4	Inverse variance weighted	3	0.0760716	0.158254	1.11331
PheCode:198	ART4	Inverse variance weighted	3	0.0369675	0.0882788	0.938931
PheCode:199	ART4	Inverse variance weighted	3	0.0937684	0.357167	1.09018
PheCode:200	ART4	Inverse variance weighted	3	0.112108	0.751623	0.96514
PheCode:202.2	ART4	Inverse variance weighted	3	0.0835303	0.972431	0.997117
PheCode:202.24	ART4	Inverse variance weighted	3	0.147062	0.361923	1.14348
PheCode:202	ART4	Inverse variance weighted	3	0.0971108	0.637615	0.955288
PheCode:204.1	ART4	Inverse variance weighted	3	0.146835	0.756181	0.955432
PheCode:204.12	ART4	Inverse variance weighted	3	0.156823	0.6551	0.932346
PheCode:204.4	ART4	Inverse variance weighted	3	0.149879	0.48955	1.10912
PheCode:204	ART4	Inverse variance weighted	3	0.0867634	0.732199	0.970746
PheCode:208	ART4	Inverse variance weighted	3	0.0262757	0.393257	0.977817
PheCode:210	ART4	Inverse variance weighted	3	0.112122	0.387302	1.10179
PheCode:211	ART4	Inverse variance weighted	3	0.0523398	0.770773	1.01537
PheCode:214.1	ART4	Inverse variance weighted	3	0.132996	0.875669	0.979406
PheCode:214	ART4	Inverse variance weighted	3	0.0881362	0.694356	0.96596
PheCode:215	ART4	Inverse variance weighted	3	0.105618	0.286523	1.11915
PheCode:216	ART4	Inverse variance weighted	3	0.0515735	0.319289	0.949934
PheCode:217.1	ART4	Inverse variance weighted	3	0.144424	0.747364	0.954544
PheCode:217	ART4	Inverse variance weighted	3	0.138601	0.978009	1.00383
PheCode:218.1	ART4	Inverse variance weighted	3	0.0357647	0.912167	0.996063
PheCode:218	ART4	Inverse variance weighted	3	0.0353394	0.845166	0.993122
PheCode:220	ART4	Inverse variance weighted	3	0.0918988	0.469067	1.0688
PheCode:225.1	ART4	Inverse variance weighted	3	0.126836	0.416008	0.901979
PheCode:225	ART4	Inverse variance weighted	3	0.122648	0.292913	0.878978
PheCode:227	ART4	Inverse variance weighted	3	0.1189	0.0794031	0.811744
PheCode:228	ART4	Inverse variance weighted	3	0.0882094	0.389653	0.926926
PheCode:229	ART4	Inverse variance weighted	3	0.0718598	0.0148887	0.839471
PheCode:240	ART4	Inverse variance weighted	3	0.143389	0.489703	0.905697
PheCode:241.2	ART4	Inverse variance weighted	3	0.135367	0.93933	1.01036
PheCode:241	ART4	Inverse variance weighted	3	0.104474	0.657355	0.954716
PheCode:242	ART4	Inverse variance weighted	3	0.0821354	0.615045	0.959537
PheCode:244.1	ART4	Inverse variance weighted	3	0.180525	0.15722	1.29091
PheCode:244.4	ART4	Inverse variance weighted	3	0.0851319	0.575715	0.953473
PheCode:244	ART4	Inverse variance weighted	3	0.0740376	0.614033	0.96335
PheCode:250.1	ART4	Inverse variance weighted	3	0.0690903	0.88036	0.989655
PheCode:250.2	ART4	Inverse variance weighted	3	0.0324096	0.411303	1.02699
PheCode:250.23	ART4	Inverse variance weighted	3	0.09841	0.22789	0.888106
PheCode:250.24	ART4	Inverse variance weighted	3	0.147464	0.586764	0.922977
PheCode:250.4	ART4	Inverse variance weighted	3	0.134626	0.420336	1.11459
PheCode:250.7	ART4	Inverse variance weighted	3	0.0968123	0.177063	0.877497
PheCode:250	ART4	Inverse variance weighted	3	0.0328826	0.520393	1.02136
PheCode:251.1	ART4	Inverse variance weighted	3	0.115403	0.224606	0.869235
PheCode:251	ART4	Inverse variance weighted	3	0.115152	0.217682	0.867665
PheCode:252.1	ART4	Inverse variance weighted	3	0.169848	0.803621	0.958644
PheCode:252	ART4	Inverse variance weighted	3	0.15267	0.845355	0.970661
PheCode:253	ART4	Inverse variance weighted	3	0.13378	0.901317	1.01673
PheCode:255	ART4	Inverse variance weighted	3	0.139126	0.0977968	0.794263
PheCode:260.6	ART4	Inverse variance weighted	3	0.121883	0.305845	1.13293
PheCode:260	ART4	Inverse variance weighted	3	0.10835	0.172316	1.15937
PheCode:261.2	ART4	Inverse variance weighted	3	0.135611	0.401783	0.892524
PheCode:261	ART4	Inverse variance weighted	3	0.1255	0.226494	0.859173
PheCode:272.1	ART4	Inverse variance weighted	3	0.0207549	0.324328	0.979752
PheCode:272.11	ART4	Inverse variance weighted	3	0.0214314	0.785943	0.994197
PheCode:272	ART4	Inverse variance weighted	3	0.0207549	0.323538	0.979719
PheCode:274.1	ART4	Inverse variance weighted	3	0.063267	0.175653	0.917888
PheCode:274.2	ART4	Inverse variance weighted	3	0.142406	0.42835	0.89334
PheCode:274.21	ART4	Inverse variance weighted	3	0.149161	0.804043	0.963667
PheCode:274	ART4	Inverse variance weighted	3	0.0581856	0.144546	0.918607
PheCode:275.1	ART4	Inverse variance weighted	3	0.149795	0.605651	1.08041
PheCode:275.5	ART4	Inverse variance weighted	3	0.101454	0.273311	1.11755
PheCode:275	ART4	Inverse variance weighted	3	0.115637	0.377557	1.10743
PheCode:276.1	ART4	Inverse variance weighted	3	0.0617947	0.663242	1.02727
PheCode:276.12	ART4	Inverse variance weighted	3	0.130769	0.56995	1.07712
PheCode:276.13	ART4	Inverse variance weighted	3	0.113327	0.99747	0.999641
PheCode:276.14	ART4	Inverse variance weighted	3	0.0932433	0.643589	0.957775
PheCode:276.4	ART4	Inverse variance weighted	3	0.15709	0.732271	0.947677
PheCode:276.41	ART4	Inverse variance weighted	3	0.140386	0.454008	0.900222
PheCode:276.5	ART4	Inverse variance weighted	3	0.0665378	0.961994	0.996834
PheCode:276	ART4	Inverse variance weighted	3	0.0533765	0.758147	0.983699
PheCode:277	ART4	Inverse variance weighted	3	0.0937684	0.979339	1.00243
PheCode:278.1	ART4	Inverse variance weighted	3	0.0351429	0.991652	1.00037
PheCode:278	ART4	Inverse variance weighted	3	0.0349161	0.816553	0.991933
PheCode:280.1	ART4	Inverse variance weighted	3	0.0416091	0.625366	1.02052
PheCode:280	ART4	Inverse variance weighted	3	0.0404888	0.696484	1.01592
PheCode:281.1	ART4	Inverse variance weighted	3	0.181526	0.846316	1.03581
PheCode:281.11	ART4	Inverse variance weighted	3	0.160696	0.643723	0.928373
PheCode:281	ART4	Inverse variance weighted	3	0.170641	0.812883	1.04122
PheCode:285.2	ART4	Inverse variance weighted	3	0.132862	0.299758	1.14771
PheCode:285	ART4	Inverse variance weighted	3	0.0320991	0.594238	1.01725
PheCode:286	ART4	Inverse variance weighted	3	0.11544	0.74101	1.03889
PheCode:287.3	ART4	Inverse variance weighted	3	0.089103	0.138655	0.876389
PheCode:287	ART4	Inverse variance weighted	3	0.0832797	0.298491	0.917059
PheCode:288.1	ART4	Inverse variance weighted	3	0.0625389	0.418998	0.950714
PheCode:288.11	ART4	Inverse variance weighted	3	0.0625389	0.418998	0.950714
PheCode:288	ART4	Inverse variance weighted	3	0.0572545	0.305956	0.943071
PheCode:289.4	ART4	Inverse variance weighted	3	0.0688774	0.576803	1.03919
PheCode:289.5	ART4	Inverse variance weighted	3	0.155603	0.0215474	0.699342
PheCode:289	ART4	Inverse variance weighted	3	0.0549149	0.512876	0.964704
PheCode:290.1	ART4	Inverse variance weighted	3	0.124611	0.257941	0.868517
PheCode:290.2	ART4	Inverse variance weighted	3	0.194175	0.04092	0.672361
PheCode:290	ART4	Inverse variance weighted	3	0.0822948	0.00383811	0.788259
PheCode:291	ART4	Inverse variance weighted	3	0.182066	0.43819	0.868361
PheCode:292.1	ART4	Inverse variance weighted	3	0.130108	0.258633	0.863317
PheCode:292.3	ART4	Inverse variance weighted	3	0.165497	0.968238	1.00661
PheCode:292.4	ART4	Inverse variance weighted	3	0.104576	0.678904	0.957634
PheCode:292	ART4	Inverse variance weighted	3	0.073041	0.783704	0.98015
PheCode:293.1	ART4	Inverse variance weighted	3	0.223921	0.850637	0.958711
PheCode:293	ART4	Inverse variance weighted	3	0.0873724	0.992343	0.999162
PheCode:295.1	ART4	Inverse variance weighted	3	0.147705	0.503295	1.10391
PheCode:295	ART4	Inverse variance weighted	3	0.121202	0.921728	0.988162
PheCode:296.1	ART4	Inverse variance weighted	3	0.108435	0.815766	0.975052
PheCode:296.2	ART4	Inverse variance weighted	3	0.033257	0.0693191	0.941382
PheCode:296	ART4	Inverse variance weighted	3	0.032387	0.054885	0.939717
PheCode:300.1	ART4	Inverse variance weighted	3	0.0760488	0.876575	1.01188
PheCode:300.12	ART4	Inverse variance weighted	3	0.132622	0.402886	1.11732
PheCode:300.13	ART4	Inverse variance weighted	3	0.156884	0.367016	1.15202
PheCode:300	ART4	Inverse variance weighted	3	0.0651878	0.83378	1.01377
PheCode:303	ART4	Inverse variance weighted	3	0.153064	0.174379	1.23109
PheCode:306	ART4	Inverse variance weighted	3	0.0343123	0.399612	0.971512
PheCode:317.1	ART4	Inverse variance weighted	3	0.0726755	0.244602	0.918914
PheCode:317.11	ART4	Inverse variance weighted	3	0.184335	0.431331	0.864974
PheCode:317	ART4	Inverse variance weighted	3	0.0358364	0.170908	0.952114
PheCode:318	ART4	Inverse variance weighted	3	0.0265637	0.846647	1.00515
PheCode:327.3	ART4	Inverse variance weighted	3	0.10156	0.894787	1.01352
PheCode:327	ART4	Inverse variance weighted	3	0.0703031	0.759683	0.978724
PheCode:331	ART4	Inverse variance weighted	3	0.106072	0.376325	0.910428
PheCode:332	ART4	Inverse variance weighted	3	0.105391	0.0522984	0.815031
PheCode:333	ART4	Inverse variance weighted	3	0.117945	0.928768	0.989512
PheCode:334	ART4	Inverse variance weighted	3	0.10879	0.661303	1.04882
PheCode:335	ART4	Inverse variance weighted	3	0.0960842	0.968416	0.996203
PheCode:338	ART4	Inverse variance weighted	3	0.135869	0.753618	1.04357
PheCode:339	ART4	Inverse variance weighted	3	0.0446399	0.239298	0.948826
PheCode:340	ART4	Inverse variance weighted	3	0.0663484	0.354124	1.06341
PheCode:342	ART4	Inverse variance weighted	3	0.103798	0.166014	0.866084
PheCode:344	ART4	Inverse variance weighted	3	0.13724	0.727585	0.953319
PheCode:345.1	ART4	Inverse variance weighted	3	0.117241	0.620291	1.05981
PheCode:345.3	ART4	Inverse variance weighted	3	0.0749275	0.127036	0.891962
PheCode:345	ART4	Inverse variance weighted	3	0.0499988	0.727645	1.01757
PheCode:348	ART4	Inverse variance weighted	3	0.093494	0.224895	1.12015
PheCode:350.1	ART4	Inverse variance weighted	3	0.118172	0.696078	1.04724
PheCode:350.2	ART4	Inverse variance weighted	3	0.0881481	0.702497	0.966892
PheCode:350	ART4	Inverse variance weighted	3	0.0676957	0.855762	1.01238
PheCode:351	ART4	Inverse variance weighted	3	0.0325527	0.0325593	1.07206
PheCode:352.2	ART4	Inverse variance weighted	3	0.128906	0.839319	0.974201
PheCode:352	ART4	Inverse variance weighted	3	0.0964907	0.205499	0.885006
PheCode:353	ART4	Inverse variance weighted	3	0.104687	0.131497	1.17104
PheCode:357	ART4	Inverse variance weighted	3	0.0953423	0.848217	1.01842
PheCode:361.1	ART4	Inverse variance weighted	3	0.193612	0.77435	0.946006
PheCode:361	ART4	Inverse variance weighted	3	0.0625627	0.0897595	0.899291
PheCode:362.2	ART4	Inverse variance weighted	3	0.075821	0.714879	1.02809
PheCode:362.29	ART4	Inverse variance weighted	3	0.0758585	0.736647	1.02584
PheCode:362.4	ART4	Inverse variance weighted	3	0.121202	0.034311	1.29241
PheCode:362	ART4	Inverse variance weighted	3	0.0568008	0.0794713	1.10475
PheCode:364	ART4	Inverse variance weighted	3	0.130296	0.637635	1.06329
PheCode:365.1	ART4	Inverse variance weighted	3	0.10983	0.226987	1.1419
PheCode:365.11	ART4	Inverse variance weighted	3	0.110118	0.21508	1.14627
PheCode:365.2	ART4	Inverse variance weighted	3	0.242696	0.765473	1.07508
PheCode:365	ART4	Inverse variance weighted	3	0.0637927	0.746211	0.979566
PheCode:366.2	ART4	Inverse variance weighted	3	0.0398083	0.724577	1.01413
PheCode:366	ART4	Inverse variance weighted	3	0.0400129	0.537054	0.975604
PheCode:367.1	ART4	Inverse variance weighted	3	0.0998186	0.353171	1.09711
PheCode:367.9	ART4	Inverse variance weighted	3	0.14301	0.628378	0.933123
PheCode:367	ART4	Inverse variance weighted	3	0.0714675	0.464387	1.05368
PheCode:368.1	ART4	Inverse variance weighted	3	0.151968	0.296901	1.17177
PheCode:368.2	ART4	Inverse variance weighted	3	0.130547	0.760902	1.04052
PheCode:368.9	ART4	Inverse variance weighted	3	0.141919	0.567192	0.922005
PheCode:368	ART4	Inverse variance weighted	3	0.0616693	0.908545	1.00711
PheCode:369	ART4	Inverse variance weighted	3	0.186332	0.529577	1.12427
PheCode:371.3	ART4	Inverse variance weighted	3	0.0719211	0.90428	1.00869
PheCode:371	ART4	Inverse variance weighted	3	0.0626004	0.839055	0.987366
PheCode:372	ART4	Inverse variance weighted	3	0.12773	0.906407	1.01513
PheCode:374.1	ART4	Inverse variance weighted	3	0.183898	0.897104	0.976499
PheCode:374.3	ART4	Inverse variance weighted	3	0.0828022	0.296905	0.917254
PheCode:374	ART4	Inverse variance weighted	3	0.0470164	0.801492	1.01189
PheCode:375.2	ART4	Inverse variance weighted	3	0.154348	0.82985	0.967376
PheCode:375	ART4	Inverse variance weighted	3	0.0751543	0.421178	1.06232
PheCode:378.1	ART4	Inverse variance weighted	3	0.116347	0.0349641	0.78243
PheCode:378	ART4	Inverse variance weighted	3	0.0927897	0.0390759	0.825752
PheCode:379.2	ART4	Inverse variance weighted	3	0.0954274	0.927506	0.991355
PheCode:379.3	ART4	Inverse variance weighted	3	0.177902	0.994202	1.00129
PheCode:379	ART4	Inverse variance weighted	3	0.0928288	0.76688	1.0279
PheCode:380.1	ART4	Inverse variance weighted	3	0.184642	0.316213	0.831053
PheCode:380	ART4	Inverse variance weighted	3	0.0992341	0.344604	0.910477
PheCode:381.1	ART4	Inverse variance weighted	3	0.16106	0.919261	1.01646
PheCode:381.11	ART4	Inverse variance weighted	3	0.392611	0.800602	0.905597
PheCode:381	ART4	Inverse variance weighted	3	0.105564	0.755713	0.967691
PheCode:384.4	ART4	Inverse variance weighted	3	0.177714	0.79643	1.04691
PheCode:384	ART4	Inverse variance weighted	3	0.185169	0.943198	0.986893
PheCode:385.3	ART4	Inverse variance weighted	3	0.282041	0.999797	0.999928
PheCode:385	ART4	Inverse variance weighted	3	0.149827	0.970906	1.00548
PheCode:386.1	ART4	Inverse variance weighted	3	0.146811	0.901416	0.981978
PheCode:386.3	ART4	Inverse variance weighted	3	0.127503	0.846685	1.02496
PheCode:386.9	ART4	Inverse variance weighted	3	0.0523384	0.809634	1.01269
PheCode:386	ART4	Inverse variance weighted	3	0.0455463	0.901045	1.00568
PheCode:389.4	ART4	Inverse variance weighted	3	0.155438	0.291974	0.848911
PheCode:389	ART4	Inverse variance weighted	3	0.0544749	0.362608	0.951615
PheCode:394.2	ART4	Inverse variance weighted	3	0.0649399	0.0404921	0.875428
PheCode:394.3	ART4	Inverse variance weighted	3	0.140974	0.967398	0.994255
PheCode:394.7	ART4	Inverse variance weighted	3	0.108398	0.878664	1.01669
PheCode:394	ART4	Inverse variance weighted	3	0.0511429	0.296142	0.947971
PheCode:395.1	ART4	Inverse variance weighted	3	0.0660603	0.0718187	0.887873
PheCode:395.6	ART4	Inverse variance weighted	3	0.105062	0.338987	0.904424
PheCode:395	ART4	Inverse variance weighted	3	0.0548911	0.10845	0.915659
PheCode:396	ART4	Inverse variance weighted	3	0.119226	0.35426	1.11678
PheCode:401.1	ART4	Inverse variance weighted	3	0.0224785	0.558386	0.986931
PheCode:401.2	ART4	Inverse variance weighted	3	0.0856054	0.790626	0.977528
PheCode:401.22	ART4	Inverse variance weighted	3	0.0902471	0.980343	0.997779
PheCode:401	ART4	Inverse variance weighted	3	0.0221045	0.591236	0.988199
PheCode:402	ART4	Inverse variance weighted	3	0.0918825	0.877382	1.01428
PheCode:411.1	ART4	Inverse variance weighted	3	0.0501879	0.0773998	0.915184
PheCode:411.2	ART4	Inverse variance weighted	3	0.0344387	0.203528	0.957154
PheCode:411.3	ART4	Inverse variance weighted	3	0.0297355	0.475432	0.979002
PheCode:411.4	ART4	Inverse variance weighted	3	0.0272306	0.0040638	0.924744
PheCode:411.41	ART4	Inverse variance weighted	3	0.133326	0.19163	0.840218
PheCode:411.8	ART4	Inverse variance weighted	3	0.0309173	0.33737	0.970774
PheCode:411.9	ART4	Inverse variance weighted	3	0.103671	0.742459	0.966508
PheCode:411	ART4	Inverse variance weighted	3	0.0222537	0.0419026	0.955735
PheCode:414	ART4	Inverse variance weighted	3	0.0837194	0.0259453	0.829904
PheCode:415.2	ART4	Inverse variance weighted	3	0.16153	0.254008	0.831726
PheCode:415	ART4	Inverse variance weighted	3	0.0558645	0.256402	0.938565
PheCode:416	ART4	Inverse variance weighted	3	0.0787746	0.264595	0.91587
PheCode:418.1	ART4	Inverse variance weighted	3	0.0631319	0.323916	0.939623
PheCode:418	ART4	Inverse variance weighted	3	0.0212692	0.137117	0.968876
PheCode:420.2	ART4	Inverse variance weighted	3	0.156527	0.58791	0.918681
PheCode:420.3	ART4	Inverse variance weighted	3	0.134484	0.389747	0.890772
PheCode:420	ART4	Inverse variance weighted	3	0.0933529	0.261094	0.900405
PheCode:425.1	ART4	Inverse variance weighted	3	0.101894	0.408268	0.919192
PheCode:425	ART4	Inverse variance weighted	3	0.100461	0.308509	0.902754
PheCode:426.2	ART4	Inverse variance weighted	3	0.0767759	0.309481	1.08115
PheCode:426.21	ART4	Inverse variance weighted	3	0.112623	0.0605189	1.2354
PheCode:426.24	ART4	Inverse variance weighted	3	0.145904	0.758715	1.04584
PheCode:426.3	ART4	Inverse variance weighted	3	0.0878285	0.296397	0.91237
PheCode:426.31	ART4	Inverse variance weighted	3	0.0916556	0.0944407	0.857883
PheCode:426.32	ART4	Inverse variance weighted	3	0.123757	0.954421	0.992951
PheCode:426.9	ART4	Inverse variance weighted	3	0.0712031	0.991262	1.00078
PheCode:426.91	ART4	Inverse variance weighted	3	0.0744125	0.971379	0.997334
PheCode:426	ART4	Inverse variance weighted	3	0.0432683	0.569466	0.975688
PheCode:427.1	ART4	Inverse variance weighted	3	0.0627657	0.450631	0.953755
PheCode:427.11	ART4	Inverse variance weighted	3	0.0787999	0.450019	0.942213
PheCode:427.12	ART4	Inverse variance weighted	3	0.115629	0.917059	0.988031
PheCode:427.2	ART4	Inverse variance weighted	3	0.0307517	0.208472	0.96206
PheCode:427.3	ART4	Inverse variance weighted	3	0.0625389	0.396085	0.948311
PheCode:427.4	ART4	Inverse variance weighted	3	0.137542	0.276407	0.860963
PheCode:427.42	ART4	Inverse variance weighted	3	0.115856	0.162328	0.85054
PheCode:427.5	ART4	Inverse variance weighted	3	0.238656	0.178696	0.725467
PheCode:427.6	ART4	Inverse variance weighted	3	0.157029	0.0770968	1.31995
PheCode:427.7	ART4	Inverse variance weighted	3	0.0756317	0.191091	0.905853
PheCode:427.9	ART4	Inverse variance weighted	3	0.0576467	0.453169	0.957678
PheCode:427	ART4	Inverse variance weighted	3	0.0239549	0.0965781	0.960977
PheCode:428.1	ART4	Inverse variance weighted	3	0.097374	0.829739	0.979279
PheCode:428.2	ART4	Inverse variance weighted	3	0.0548911	0.364863	0.951478
PheCode:428	ART4	Inverse variance weighted	3	0.0488647	0.33659	0.95413
PheCode:429.2	ART4	Inverse variance weighted	3	0.154067	0.166873	0.808181
PheCode:429	ART4	Inverse variance weighted	3	0.124913	0.165258	0.840861
PheCode:430.1	ART4	Inverse variance weighted	3	0.138838	0.810568	0.967269
PheCode:430.2	ART4	Inverse variance weighted	3	0.133553	0.389061	1.12191
PheCode:430	ART4	Inverse variance weighted	3	0.0980049	0.492676	1.06955
PheCode:433.1	ART4	Inverse variance weighted	3	0.102574	0.556184	0.941419
PheCode:433.2	ART4	Inverse variance weighted	3	0.0850917	0.189999	0.894474
PheCode:433.21	ART4	Inverse variance weighted	3	0.0916079	0.47904	0.937213
PheCode:433.3	ART4	Inverse variance weighted	3	0.0656067	0.251502	0.927529
PheCode:433.31	ART4	Inverse variance weighted	3	0.0765014	0.28411	0.921324
PheCode:433.8	ART4	Inverse variance weighted	3	0.099568	0.697445	1.03947
PheCode:433	ART4	Inverse variance weighted	3	0.0508216	0.235066	0.941439
PheCode:440.2	ART4	Inverse variance weighted	3	0.133979	0.718267	0.952813
PheCode:440	ART4	Inverse variance weighted	3	0.120776	0.702163	0.954865
PheCode:441	ART4	Inverse variance weighted	3	0.156464	0.470572	1.11952
PheCode:442.1	ART4	Inverse variance weighted	3	0.0953897	0.257241	0.897564
PheCode:442.11	ART4	Inverse variance weighted	3	0.118267	0.306589	0.886108
PheCode:442	ART4	Inverse variance weighted	3	0.0833271	0.0723498	0.860939
PheCode:443.1	ART4	Inverse variance weighted	3	0.104044	0.844161	0.979755
PheCode:443.9	ART4	Inverse variance weighted	3	0.0704751	0.569956	0.960753
PheCode:443	ART4	Inverse variance weighted	3	0.0569662	0.999762	0.999983
PheCode:444.1	ART4	Inverse variance weighted	3	0.149316	0.874848	0.976757
PheCode:444	ART4	Inverse variance weighted	3	0.116537	0.250274	0.874607
PheCode:446	ART4	Inverse variance weighted	3	0.125034	0.515297	1.08475
PheCode:447.1	ART4	Inverse variance weighted	3	0.11977	0.744511	0.961721
PheCode:447	ART4	Inverse variance weighted	3	0.0969777	0.731854	0.967316
PheCode:450	ART4	Inverse variance weighted	3	0.189388	0.548865	0.892677
PheCode:451.2	ART4	Inverse variance weighted	3	0.059594	0.190108	0.924887
PheCode:451	ART4	Inverse variance weighted	3	0.0615055	0.44552	0.954161
PheCode:452	ART4	Inverse variance weighted	3	0.206517	0.55112	1.131
PheCode:454.1	ART4	Inverse variance weighted	3	0.0342893	0.477615	0.975944
PheCode:454.11	ART4	Inverse variance weighted	3	0.140142	0.163233	1.21579
PheCode:454	ART4	Inverse variance weighted	3	0.033318	0.526519	0.97912
PheCode:455	ART4	Inverse variance weighted	3	0.02397	0.98702	1.00039
PheCode:458.1	ART4	Inverse variance weighted	3	0.208406	0.942901	0.985184
PheCode:458.9	ART4	Inverse variance weighted	3	0.0595327	0.935476	1.00483
PheCode:458	ART4	Inverse variance weighted	3	0.0557527	0.474623	0.960922
PheCode:459.9	ART4	Inverse variance weighted	3	0.0286391	0.360679	0.974162
PheCode:459	ART4	Inverse variance weighted	3	0.0286154	0.315508	0.971686
PheCode:465.2	ART4	Inverse variance weighted	3	0.11958	0.725279	0.958849
PheCode:465	ART4	Inverse variance weighted	3	0.0728147	0.412631	0.942089
PheCode:470	ART4	Inverse variance weighted	3	0.050727	0.375805	0.956068
PheCode:471	ART4	Inverse variance weighted	3	0.062123	0.620282	0.96969
PheCode:472	ART4	Inverse variance weighted	3	0.113493	0.160562	1.17263
PheCode:473.4	ART4	Inverse variance weighted	3	0.106965	0.33497	0.902009
PheCode:473	ART4	Inverse variance weighted	3	0.0688159	0.13267	0.901698
PheCode:474.1	ART4	Inverse variance weighted	3	0.142084	0.614326	1.07422
PheCode:474.2	ART4	Inverse variance weighted	3	0.119691	0.533831	1.07731
PheCode:474	ART4	Inverse variance weighted	3	0.0788033	0.667454	1.03444
PheCode:475	ART4	Inverse variance weighted	3	0.0725875	0.823129	1.01636
PheCode:476	ART4	Inverse variance weighted	3	0.143296	0.571379	0.922093
PheCode:477	ART4	Inverse variance weighted	3	0.08379	0.273012	0.912245
PheCode:479	ART4	Inverse variance weighted	3	0.0551179	0.547926	1.03367
PheCode:480.1	ART4	Inverse variance weighted	3	0.0437831	0.177306	0.942643
PheCode:480.11	ART4	Inverse variance weighted	3	0.0463121	0.193915	0.941611
PheCode:480	ART4	Inverse variance weighted	3	0.0358471	0.29186	0.96292
PheCode:495	ART4	Inverse variance weighted	3	0.023308	0.130127	1.03591
PheCode:496.1	ART4	Inverse variance weighted	3	0.128947	0.771642	0.963268
PheCode:496.2	ART4	Inverse variance weighted	3	0.0660364	0.0653721	0.885427
PheCode:496.21	ART4	Inverse variance weighted	3	0.0688535	0.0372299	0.866375
PheCode:496.3	ART4	Inverse variance weighted	3	0.0816819	0.47042	0.942747
PheCode:496	ART4	Inverse variance weighted	3	0.0572149	0.240179	0.935007
PheCode:497	ART4	Inverse variance weighted	3	0.177388	0.486383	1.13142
PheCode:501	ART4	Inverse variance weighted	3	0.282113	0.906791	1.03358
PheCode:502	ART4	Inverse variance weighted	3	0.118649	0.887753	0.983392
PheCode:506	ART4	Inverse variance weighted	3	0.14626	0.969087	1.00568
PheCode:507	ART4	Inverse variance weighted	3	0.0441994	0.473741	1.03217
PheCode:508	ART4	Inverse variance weighted	3	0.0786618	0.159602	1.11698
PheCode:509.1	ART4	Inverse variance weighted	3	0.0788649	0.0374586	0.84866
PheCode:509.2	ART4	Inverse variance weighted	3	0.0844614	0.189332	0.895064
PheCode:509	ART4	Inverse variance weighted	3	0.0702245	0.049217	0.871002
PheCode:510	ART4	Inverse variance weighted	3	0.126359	0.928938	0.988794
PheCode:512.7	ART4	Inverse variance weighted	3	0.0465389	0.593933	1.02512
PheCode:512.8	ART4	Inverse variance weighted	3	0.108049	0.645186	0.951465
PheCode:512.9	ART4	Inverse variance weighted	3	0.11699	0.729733	0.960388
PheCode:512	ART4	Inverse variance weighted	3	0.0493649	0.818748	0.988751
PheCode:513	ART4	Inverse variance weighted	3	0.142765	0.253144	1.17721
PheCode:514	ART4	Inverse variance weighted	3	0.0961206	0.984212	1.0019
PheCode:516.1	ART4	Inverse variance weighted	3	0.0776832	0.720787	1.02815
PheCode:516	ART4	Inverse variance weighted	3	0.0757971	0.866965	1.01278
PheCode:519.8	ART4	Inverse variance weighted	3	0.0376718	0.184102	0.951194
PheCode:519	ART4	Inverse variance weighted	3	0.03649	0.165543	0.950659
PheCode:520.2	ART4	Inverse variance weighted	3	0.0947783	0.675503	1.04047
PheCode:520	ART4	Inverse variance weighted	3	0.0864566	0.795372	1.02267
PheCode:521.1	ART4	Inverse variance weighted	3	0.0641982	0.007154	0.841418
PheCode:521	ART4	Inverse variance weighted	3	0.0670157	0.00849154	0.838302
PheCode:522.5	ART4	Inverse variance weighted	3	0.102839	0.636238	1.04984
PheCode:522	ART4	Inverse variance weighted	3	0.0830529	0.814638	1.01966
PheCode:523.3	ART4	Inverse variance weighted	3	0.120476	0.38283	0.9002
PheCode:523.31	ART4	Inverse variance weighted	3	0.181654	0.698656	0.932091
PheCode:523.32	ART4	Inverse variance weighted	3	0.148588	0.248329	0.842373
PheCode:523	ART4	Inverse variance weighted	3	0.0844376	0.405669	0.932195
PheCode:525	ART4	Inverse variance weighted	3	0.079434	0.149805	0.891899
PheCode:526	ART4	Inverse variance weighted	3	0.131795	0.340897	0.882037
PheCode:527	ART4	Inverse variance weighted	3	0.132097	0.333817	0.880148
PheCode:528.5	ART4	Inverse variance weighted	3	0.145328	0.315962	0.864388
PheCode:528	ART4	Inverse variance weighted	3	0.0565265	0.185211	0.927845
PheCode:529	ART4	Inverse variance weighted	3	0.10031	0.768995	1.0299
PheCode:530.1	ART4	Inverse variance weighted	3	0.0212489	0.741629	1.00703
PheCode:530.11	ART4	Inverse variance weighted	3	0.0346188	0.933798	1.00288
PheCode:530.12	ART4	Inverse variance weighted	3	0.0573374	0.811276	0.986402
PheCode:530.14	ART4	Inverse variance weighted	3	0.0353321	0.924779	0.99667
PheCode:530.2	ART4	Inverse variance weighted	3	0.100844	0.146514	0.863794
PheCode:530.3	ART4	Inverse variance weighted	3	0.0814551	0.304993	0.91984
PheCode:530.5	ART4	Inverse variance weighted	3	0.221009	0.248691	0.774962
PheCode:530.9	ART4	Inverse variance weighted	3	0.0769549	0.571728	0.957415
PheCode:530	ART4	Inverse variance weighted	3	0.0202204	0.795341	0.994769
PheCode:531.1	ART4	Inverse variance weighted	3	0.149081	0.742255	1.05025
PheCode:531.2	ART4	Inverse variance weighted	3	0.0555954	0.789409	1.01496
PheCode:531.3	ART4	Inverse variance weighted	3	0.0650813	0.184144	0.917195
PheCode:531	ART4	Inverse variance weighted	3	0.0416466	0.522664	0.973729
PheCode:532	ART4	Inverse variance weighted	3	0.0461573	0.456104	0.966185
PheCode:535.1	ART4	Inverse variance weighted	3	0.102839	0.542852	1.06458
PheCode:535.6	ART4	Inverse variance weighted	3	0.041193	0.349681	0.962209
PheCode:535.8	ART4	Inverse variance weighted	3	0.0400114	0.387671	0.966027
PheCode:535	ART4	Inverse variance weighted	3	0.0220915	0.164246	0.96974
PheCode:537	ART4	Inverse variance weighted	3	0.0609413	0.164165	0.918713
PheCode:540.1	ART4	Inverse variance weighted	3	0.0699637	0.931751	0.994026
PheCode:540.11	ART4	Inverse variance weighted	3	0.0695816	0.78284	0.981005
PheCode:540	ART4	Inverse variance weighted	3	0.0609413	0.992614	0.999436
PheCode:550.1	ART4	Inverse variance weighted	3	0.03865	0.658989	0.983088
PheCode:550.2	ART4	Inverse variance weighted	3	0.0229744	0.648228	1.01054
PheCode:550.3	ART4	Inverse variance weighted	3	0.138019	0.126563	0.809884
PheCode:550.4	ART4	Inverse variance weighted	3	0.070531	0.764492	0.979091
PheCode:550.5	ART4	Inverse variance weighted	3	0.0604876	0.593785	0.968253
PheCode:550	ART4	Inverse variance weighted	3	0.0173564	0.761718	0.994751
PheCode:555.1	ART4	Inverse variance weighted	3	0.084946	0.700501	0.967854
PheCode:555.2	ART4	Inverse variance weighted	3	0.0962164	0.371418	0.917594
PheCode:555.21	ART4	Inverse variance weighted	3	0.151954	0.563506	1.09174
PheCode:555	ART4	Inverse variance weighted	3	0.0981001	0.572623	0.946156
PheCode:556.1	ART4	Inverse variance weighted	3	0.135703	0.61605	0.934215
PheCode:556	ART4	Inverse variance weighted	3	0.117386	0.888452	1.0166
PheCode:557.1	ART4	Inverse variance weighted	3	0.0823861	0.239368	0.907617
PheCode:557	ART4	Inverse variance weighted	3	0.0774938	0.248325	0.914424
PheCode:558	ART4	Inverse variance weighted	3	0.035478	0.741641	1.01177
PheCode:559	ART4	Inverse variance weighted	3	0.0870278	0.339637	0.920258
PheCode:560.1	ART4	Inverse variance weighted	3	0.154208	0.662467	0.934902
PheCode:560.3	ART4	Inverse variance weighted	3	0.121968	0.28824	0.87851
PheCode:560.4	ART4	Inverse variance weighted	3	0.0609786	0.803795	1.01526
PheCode:560	ART4	Inverse variance weighted	3	0.055846	0.948822	1.00359
PheCode:561.2	ART4	Inverse variance weighted	3	0.13775	0.751579	1.04457
PheCode:561	ART4	Inverse variance weighted	3	0.0561043	0.476516	1.04075
PheCode:562.1	ART4	Inverse variance weighted	3	0.023262	0.144343	0.966612
PheCode:562	ART4	Inverse variance weighted	3	0.023262	0.147328	0.966854
PheCode:563	ART4	Inverse variance weighted	3	0.0411539	0.730955	0.985949
PheCode:564.1	ART4	Inverse variance weighted	3	0.0481742	0.286457	1.05269
PheCode:564.8	ART4	Inverse variance weighted	3	0.0868009	0.942435	1.00629
PheCode:564.9	ART4	Inverse variance weighted	3	0.0295087	0.254024	0.966902
PheCode:564	ART4	Inverse variance weighted	3	0.0289432	0.567693	0.983596
PheCode:565.1	ART4	Inverse variance weighted	3	0.0416091	0.178706	0.945583
PheCode:565	ART4	Inverse variance weighted	3	0.0290928	0.199355	0.963351
PheCode:567	ART4	Inverse variance weighted	3	0.118196	0.573879	1.06873
PheCode:568.1	ART4	Inverse variance weighted	3	0.0632808	0.305942	0.937269
PheCode:568	ART4	Inverse variance weighted	3	0.0616455	0.391615	0.948559
PheCode:569	ART4	Inverse variance weighted	3	0.0594534	0.168111	1.0854
PheCode:571.5	ART4	Inverse variance weighted	3	0.130224	0.352002	1.12885
PheCode:571.8	ART4	Inverse variance weighted	3	0.114901	0.731876	0.961396
PheCode:571.81	ART4	Inverse variance weighted	3	0.17496	0.731921	1.06177
PheCode:571	ART4	Inverse variance weighted	3	0.065871	0.673662	1.02813
PheCode:572	ART4	Inverse variance weighted	3	0.0895805	0.478976	0.938551
PheCode:573.5	ART4	Inverse variance weighted	3	0.117945	0.846609	0.977442
PheCode:573.7	ART4	Inverse variance weighted	3	0.0783218	0.840642	1.01587
PheCode:573	ART4	Inverse variance weighted	3	0.0467281	0.52291	1.0303
PheCode:574.1	ART4	Inverse variance weighted	3	0.0313709	0.374672	0.972535
PheCode:574.11	ART4	Inverse variance weighted	3	0.0909651	0.429007	0.930583
PheCode:574.12	ART4	Inverse variance weighted	3	0.0485903	0.705529	0.981807
PheCode:574.2	ART4	Inverse variance weighted	3	0.125897	0.397343	1.11244
PheCode:574.3	ART4	Inverse variance weighted	3	0.0676957	0.816683	0.98443
PheCode:574	ART4	Inverse variance weighted	3	0.0290688	0.814057	0.993186
PheCode:575.2	ART4	Inverse variance weighted	3	0.126799	0.0111193	1.37979
PheCode:575.7	ART4	Inverse variance weighted	3	0.0941982	0.0113742	0.787876
PheCode:575.8	ART4	Inverse variance weighted	3	0.109569	0.0357488	1.25869
PheCode:575	ART4	Inverse variance weighted	3	0.0570039	0.308868	1.05972
PheCode:577.1	ART4	Inverse variance weighted	3	0.0795566	0.426276	1.06534
PheCode:577.2	ART4	Inverse variance weighted	3	0.155617	0.986368	1.00266
PheCode:577	ART4	Inverse variance weighted	3	0.0684237	0.519503	1.04506
PheCode:578.1	ART4	Inverse variance weighted	3	0.0800227	0.00703035	0.805982
PheCode:578.2	ART4	Inverse variance weighted	3	0.0690802	0.361273	0.938881
PheCode:578.8	ART4	Inverse variance weighted	3	0.0309173	0.969078	0.998802
PheCode:578.9	ART4	Inverse variance weighted	3	0.048841	0.0598246	0.912176
PheCode:578	ART4	Inverse variance weighted	3	0.0246779	0.0852864	0.958423
PheCode:579.8	ART4	Inverse variance weighted	3	0.0887719	0.552993	0.948696
PheCode:579	ART4	Inverse variance weighted	3	0.0623498	0.670734	0.973841
PheCode:580.1	ART4	Inverse variance weighted	3	0.110094	0.631475	0.948563
PheCode:580.14	ART4	Inverse variance weighted	3	0.12168	0.15843	0.842305
PheCode:580	ART4	Inverse variance weighted	3	0.0909276	0.482345	0.938118
PheCode:585.1	ART4	Inverse variance weighted	3	0.0530289	0.916431	1.00558
PheCode:585.2	ART4	Inverse variance weighted	3	0.0939338	0.184833	0.882887
PheCode:585.3	ART4	Inverse variance weighted	3	0.0691279	0.774716	1.01998
PheCode:585	ART4	Inverse variance weighted	3	0.042564	0.64557	0.980614
PheCode:586.2	ART4	Inverse variance weighted	3	0.0993411	0.358763	0.912865
PheCode:586.4	ART4	Inverse variance weighted	3	0.11656	0.696252	1.04655
PheCode:586	ART4	Inverse variance weighted	3	0.0613948	0.726662	0.978767
PheCode:590	ART4	Inverse variance weighted	3	0.106314	0.300483	0.895765
PheCode:591	ART4	Inverse variance weighted	3	0.0335278	0.675486	0.986062
PheCode:592.1	ART4	Inverse variance weighted	3	0.067729	0.285105	0.930161
PheCode:592.12	ART4	Inverse variance weighted	3	0.117945	0.0651071	1.24303
PheCode:592	ART4	Inverse variance weighted	3	0.0656577	0.262752	0.929108
PheCode:593	ART4	Inverse variance weighted	3	0.0413468	0.280271	0.956339
PheCode:594.1	ART4	Inverse variance weighted	3	0.063054	0.204315	0.923081
PheCode:594.2	ART4	Inverse variance weighted	3	0.126988	0.99763	1.00038
PheCode:594.3	ART4	Inverse variance weighted	3	0.113374	0.931204	0.99026
PheCode:594.8	ART4	Inverse variance weighted	3	0.0781606	0.364465	1.07346
PheCode:594	ART4	Inverse variance weighted	3	0.0441755	0.63258	0.979101
PheCode:595	ART4	Inverse variance weighted	3	0.0798197	0.828104	0.982818
PheCode:596.1	ART4	Inverse variance weighted	3	0.080009	0.988668	1.00114
PheCode:596.5	ART4	Inverse variance weighted	3	0.123805	0.401315	0.90131
PheCode:596	ART4	Inverse variance weighted	3	0.0362632	0.153643	0.949576
PheCode:597.1	ART4	Inverse variance weighted	3	0.0614187	0.604493	1.03232
PheCode:597	ART4	Inverse variance weighted	3	0.0558222	0.524027	1.03621
PheCode:598	ART4	Inverse variance weighted	3	0.0593059	0.932126	0.994962
PheCode:599.2	ART4	Inverse variance weighted	3	0.0437457	0.975117	1.00137
PheCode:599.3	ART4	Inverse variance weighted	3	0.101657	0.160247	0.86697
PheCode:599.4	ART4	Inverse variance weighted	3	0.0384371	0.958059	1.00202
PheCode:599.5	ART4	Inverse variance weighted	3	0.055846	0.399216	0.954012
PheCode:599.9	ART4	Inverse variance weighted	3	0.0807745	0.968456	1.0032
PheCode:599	ART4	Inverse variance weighted	3	0.0232657	0.38381	0.979942
PheCode:608	ART4	Inverse variance weighted	3	0.0668649	0.642318	0.969421
PheCode:610.1	ART4	Inverse variance weighted	3	0.143924	0.497103	1.10267
PheCode:610.4	ART4	Inverse variance weighted	3	0.0895376	0.950745	1.00555
PheCode:610.8	ART4	Inverse variance weighted	3	0.133376	0.962989	0.99383
PheCode:610	ART4	Inverse variance weighted	3	0.061235	0.691738	0.976013
PheCode:611.3	ART4	Inverse variance weighted	3	0.0904877	0.0960257	1.16254
PheCode:611	ART4	Inverse variance weighted	3	0.0890792	0.0682224	1.17638
PheCode:612.2	ART4	Inverse variance weighted	3	0.136741	0.248597	1.17089
PheCode:612	ART4	Inverse variance weighted	3	0.114915	0.180404	1.16641
PheCode:613.1	ART4	Inverse variance weighted	3	0.131179	0.890087	1.01829
PheCode:613.7	ART4	Inverse variance weighted	3	0.174593	0.101877	1.33057
PheCode:613	ART4	Inverse variance weighted	3	0.0797479	0.257179	1.09457
PheCode:614.1	ART4	Inverse variance weighted	3	0.166909	0.977615	0.995328
PheCode:614.3	ART4	Inverse variance weighted	3	0.139505	0.373798	1.1321
PheCode:614.5	ART4	Inverse variance weighted	3	0.066371	0.508497	1.04486
PheCode:614.51	ART4	Inverse variance weighted	3	0.133982	0.376154	1.12589
PheCode:614.53	ART4	Inverse variance weighted	3	0.220313	0.946372	1.01493
PheCode:614	ART4	Inverse variance weighted	3	0.105018	0.75146	1.03382
PheCode:615	ART4	Inverse variance weighted	3	0.0563766	0.44489	1.04401
PheCode:618.1	ART4	Inverse variance weighted	3	0.0603763	0.277092	0.936485
PheCode:618.2	ART4	Inverse variance weighted	3	0.0488356	0.866174	1.00826
PheCode:618.5	ART4	Inverse variance weighted	3	0.155514	0.81462	0.964193
PheCode:618.6	ART4	Inverse variance weighted	3	0.13496	0.513865	1.0921
PheCode:618	ART4	Inverse variance weighted	3	0.0426826	0.353138	0.961143
PheCode:619.1	ART4	Inverse variance weighted	3	0.130315	0.691249	1.05312
PheCode:619.2	ART4	Inverse variance weighted	3	0.0663127	0.468244	0.953039
PheCode:619.3	ART4	Inverse variance weighted	3	0.0887083	0.822189	0.980262
PheCode:619.4	ART4	Inverse variance weighted	3	0.0838722	0.250606	1.10115
PheCode:619.5	ART4	Inverse variance weighted	3	0.0959781	0.576106	0.947755
PheCode:619	ART4	Inverse variance weighted	3	0.0372057	0.942154	0.997304
PheCode:621	ART4	Inverse variance weighted	3	0.104763	0.171347	1.15408
PheCode:622.1	ART4	Inverse variance weighted	3	0.0450921	0.712387	0.983514
PheCode:622.2	ART4	Inverse variance weighted	3	0.060354	0.883019	1.00892
PheCode:622	ART4	Inverse variance weighted	3	0.0347923	0.738374	0.988446
PheCode:623	ART4	Inverse variance weighted	3	0.0990158	0.496435	1.06966
PheCode:624.9	ART4	Inverse variance weighted	3	0.0469256	0.992675	0.999569
PheCode:624	ART4	Inverse variance weighted	3	0.0442552	0.867853	0.992664
PheCode:625.1	ART4	Inverse variance weighted	3	0.102384	0.421327	1.08581
PheCode:625	ART4	Inverse variance weighted	3	0.0648984	0.952721	0.99616
PheCode:626.1	ART4	Inverse variance weighted	3	0.0370934	0.909944	0.995813
PheCode:626.12	ART4	Inverse variance weighted	3	0.0375323	0.186629	0.951642
PheCode:626.13	ART4	Inverse variance weighted	3	0.0793114	0.466385	1.05947
PheCode:626.14	ART4	Inverse variance weighted	3	0.0843152	0.877175	1.01312
PheCode:626.2	ART4	Inverse variance weighted	3	0.0842173	0.927921	1.00765
PheCode:626.8	ART4	Inverse variance weighted	3	0.0971833	0.88942	1.0136
PheCode:626	ART4	Inverse variance weighted	3	0.028039	0.96904	1.00109
PheCode:627.1	ART4	Inverse variance weighted	3	0.0541916	0.64165	1.02554
PheCode:627.3	ART4	Inverse variance weighted	3	0.116518	0.396812	0.905988
PheCode:627	ART4	Inverse variance weighted	3	0.045613	0.647373	1.02108
PheCode:628	ART4	Inverse variance weighted	3	0.0518503	0.780485	1.01455
PheCode:634.1	ART4	Inverse variance weighted	3	0.101569	0.251716	1.12346
PheCode:634	ART4	Inverse variance weighted	3	0.0571673	0.452957	1.04384
PheCode:635.2	ART4	Inverse variance weighted	3	0.122002	0.486116	0.918536
PheCode:635.3	ART4	Inverse variance weighted	3	0.101666	0.543626	1.06369
PheCode:635	ART4	Inverse variance weighted	3	0.0821778	0.935454	0.993367
PheCode:636.2	ART4	Inverse variance weighted	3	0.144146	0.578337	1.08342
PheCode:636.3	ART4	Inverse variance weighted	3	0.130018	0.358415	1.12683
PheCode:636	ART4	Inverse variance weighted	3	0.0725929	0.190394	1.09972
PheCode:642	ART4	Inverse variance weighted	3	0.107933	0.637853	0.950464
PheCode:645	ART4	Inverse variance weighted	3	0.135748	0.782209	1.03824
PheCode:646	ART4	Inverse variance weighted	3	0.0924125	0.207444	1.12355
PheCode:650	ART4	Inverse variance weighted	3	0.117147	0.251046	1.14392
PheCode:652	ART4	Inverse variance weighted	3	0.0879326	0.666986	1.03856
PheCode:653	ART4	Inverse variance weighted	3	0.0967428	0.977257	1.00276
PheCode:655	ART4	Inverse variance weighted	3	0.060139	0.233364	1.0743
PheCode:661	ART4	Inverse variance weighted	3	0.0875437	0.981933	1.00198
PheCode:663	ART4	Inverse variance weighted	3	0.191388	0.743111	0.939202
PheCode:665	ART4	Inverse variance weighted	3	0.0731128	0.780669	0.979848
PheCode:669	ART4	Inverse variance weighted	3	0.0740827	0.82118	1.01689
PheCode:681.1	ART4	Inverse variance weighted	3	0.147969	0.980886	0.996461
PheCode:681.2	ART4	Inverse variance weighted	3	0.154019	0.974049	0.995002
PheCode:681.3	ART4	Inverse variance weighted	3	0.0479099	0.177419	0.937425
PheCode:681.5	ART4	Inverse variance weighted	3	0.047886	0.210949	0.941855
PheCode:681.6	ART4	Inverse variance weighted	3	0.0481367	0.21277	0.941786
PheCode:681.7	ART4	Inverse variance weighted	3	0.143554	0.247645	0.847079
PheCode:681	ART4	Inverse variance weighted	3	0.0414198	0.0511582	0.922401
PheCode:686.1	ART4	Inverse variance weighted	3	0.0754722	0.747049	1.02464
PheCode:686.3	ART4	Inverse variance weighted	3	0.256628	0.922589	0.975371
PheCode:686	ART4	Inverse variance weighted	3	0.0525515	0.847952	0.989975
PheCode:687.1	ART4	Inverse variance weighted	3	0.075821	0.411612	0.939645
PheCode:687.4	ART4	Inverse variance weighted	3	0.0653935	0.0761768	0.890508
PheCode:687	ART4	Inverse variance weighted	3	0.0474085	0.0372816	0.905982
PheCode:689	ART4	Inverse variance weighted	3	0.0464774	0.542603	0.972097
PheCode:694.2	ART4	Inverse variance weighted	3	0.125881	0.46338	1.0967
PheCode:694	ART4	Inverse variance weighted	3	0.112373	0.930426	0.990237
PheCode:695.7	ART4	Inverse variance weighted	3	0.198846	0.818453	0.955384
PheCode:695	ART4	Inverse variance weighted	3	0.138873	0.95292	0.991834
PheCode:696.4	ART4	Inverse variance weighted	3	0.0749275	0.68313	0.969878
PheCode:696.41	ART4	Inverse variance weighted	3	0.0860967	0.625119	1.04296
PheCode:696.42	ART4	Inverse variance weighted	3	0.151362	0.0635074	0.755125
PheCode:696	ART4	Inverse variance weighted	3	0.0739964	0.734502	0.975217
PheCode:697	ART4	Inverse variance weighted	3	0.187662	0.524666	0.887466
PheCode:698	ART4	Inverse variance weighted	3	0.125796	0.164648	1.19102
PheCode:701.2	ART4	Inverse variance weighted	3	0.0725879	0.78884	0.980747
PheCode:701	ART4	Inverse variance weighted	3	0.0512044	0.124515	0.924359
PheCode:702.1	ART4	Inverse variance weighted	3	0.0696053	0.72553	1.02474
PheCode:702.2	ART4	Inverse variance weighted	3	0.0637583	0.319682	0.938524
PheCode:702	ART4	Inverse variance weighted	3	0.0479474	0.713566	0.982554
PheCode:703.1	ART4	Inverse variance weighted	3	0.113445	0.584239	0.93981
PheCode:703	ART4	Inverse variance weighted	3	0.0985891	0.51714	0.938134
PheCode:704	ART4	Inverse variance weighted	3	0.0673935	0.589295	1.03705
PheCode:705.8	ART4	Inverse variance weighted	3	0.144698	0.910923	0.983942
PheCode:705	ART4	Inverse variance weighted	3	0.128831	0.70248	0.951981
PheCode:706.2	ART4	Inverse variance weighted	3	0.0528024	0.710783	1.01977
PheCode:706	ART4	Inverse variance weighted	3	0.0556077	0.722002	1.01998
PheCode:707.1	ART4	Inverse variance weighted	3	0.134595	0.439182	0.901118
PheCode:707	ART4	Inverse variance weighted	3	0.0791155	0.444661	0.94132
PheCode:709.2	ART4	Inverse variance weighted	3	0.155692	0.392163	0.875267
PheCode:709.7	ART4	Inverse variance weighted	3	0.0679463	0.135393	1.10678
PheCode:709	ART4	Inverse variance weighted	3	0.0604876	0.332296	1.0604
PheCode:710.1	ART4	Inverse variance weighted	3	0.148182	0.265078	0.847771
PheCode:710	ART4	Inverse variance weighted	3	0.142359	0.414716	0.890376
PheCode:714.1	ART4	Inverse variance weighted	3	0.0537707	0.75517	0.983373
PheCode:714	ART4	Inverse variance weighted	3	0.0512416	0.639996	0.976319
PheCode:715.2	ART4	Inverse variance weighted	3	0.141929	0.910022	1.01617
PheCode:715	ART4	Inverse variance weighted	3	0.0959008	0.260304	1.114
PheCode:716.1	ART4	Inverse variance weighted	3	0.060213	0.0188572	0.868141
PheCode:716.2	ART4	Inverse variance weighted	3	0.0295464	0.982776	0.999362
PheCode:716.9	ART4	Inverse variance weighted	3	0.0202407	0.440364	0.984504
PheCode:716	ART4	Inverse variance weighted	3	0.0198885	0.409159	0.983719
PheCode:717	ART4	Inverse variance weighted	3	0.129782	0.279777	1.15059
PheCode:720	ART4	Inverse variance weighted	3	0.0584124	0.493022	1.04085
PheCode:721.1	ART4	Inverse variance weighted	3	0.0502256	0.330255	1.05011
PheCode:721	ART4	Inverse variance weighted	3	0.0404648	0.22367	1.05047
PheCode:722.1	ART4	Inverse variance weighted	3	0.200418	0.3629	0.833309
PheCode:722.6	ART4	Inverse variance weighted	3	0.0665989	0.47673	0.953715
PheCode:722.9	ART4	Inverse variance weighted	3	0.0535439	0.767936	1.01592
PheCode:722	ART4	Inverse variance weighted	3	0.0415177	0.619851	1.02081
PheCode:723	ART4	Inverse variance weighted	3	0.154662	0.754235	1.04961
PheCode:724.9	ART4	Inverse variance weighted	3	0.0879213	0.318681	0.916061
PheCode:724	ART4	Inverse variance weighted	3	0.0775176	0.265175	0.917252
PheCode:726.1	ART4	Inverse variance weighted	3	0.0365514	0.947027	0.997574
PheCode:726.3	ART4	Inverse variance weighted	3	0.164083	0.546247	0.905737
PheCode:726	ART4	Inverse variance weighted	3	0.0369815	0.714758	0.986575
PheCode:727.1	ART4	Inverse variance weighted	3	0.0674689	0.163588	1.09855
PheCode:727.4	ART4	Inverse variance weighted	3	0.0628034	0.945879	0.995746
PheCode:727.5	ART4	Inverse variance weighted	3	0.243011	0.816577	1.05799
PheCode:727	ART4	Inverse variance weighted	3	0.0409662	0.836273	1.0085
PheCode:728.7	ART4	Inverse variance weighted	3	0.0581242	0.771225	1.01704
PheCode:728.71	ART4	Inverse variance weighted	3	0.0622478	0.734654	1.02132
PheCode:728	ART4	Inverse variance weighted	3	0.0604842	0.734147	1.02075
PheCode:729.1	ART4	Inverse variance weighted	3	0.111228	0.703423	1.04325
PheCode:729	ART4	Inverse variance weighted	3	0.0620217	0.957153	0.996673
PheCode:733.4	ART4	Inverse variance weighted	3	0.151202	0.409441	0.882741
PheCode:733.8	ART4	Inverse variance weighted	3	0.10988	0.552288	0.936781
PheCode:733	ART4	Inverse variance weighted	3	0.0792312	0.856378	0.985763
PheCode:735.2	ART4	Inverse variance weighted	3	0.0500227	0.825896	1.01106
PheCode:735.21	ART4	Inverse variance weighted	3	0.0805613	0.704186	0.969876
PheCode:735.23	ART4	Inverse variance weighted	3	0.129453	0.870458	0.979111
PheCode:735.3	ART4	Inverse variance weighted	3	0.0441994	0.682818	0.982101
PheCode:735	ART4	Inverse variance weighted	3	0.0367407	0.868258	0.993924
PheCode:736	ART4	Inverse variance weighted	3	0.0870278	0.352762	0.922313
PheCode:737.3	ART4	Inverse variance weighted	3	0.108435	0.853117	0.980124
PheCode:737	ART4	Inverse variance weighted	3	0.104951	0.715339	0.962448
PheCode:738.4	ART4	Inverse variance weighted	3	0.0903221	0.0413589	0.831728
PheCode:738	ART4	Inverse variance weighted	3	0.0802972	0.0542452	0.85679
PheCode:740.1	ART4	Inverse variance weighted	3	0.0438137	0.983652	1.0009
PheCode:740.11	ART4	Inverse variance weighted	3	0.0379598	0.679561	0.984443
PheCode:740.2	ART4	Inverse variance weighted	3	0.260544	0.548464	0.855266
PheCode:740.9	ART4	Inverse variance weighted	3	0.0328033	0.24885	0.962879
PheCode:740	ART4	Inverse variance weighted	3	0.0225043	0.250659	0.974479
PheCode:741.2	ART4	Inverse variance weighted	3	0.142108	0.00209503	1.54834
PheCode:741.4	ART4	Inverse variance weighted	3	0.093291	0.535329	0.94381
PheCode:741	ART4	Inverse variance weighted	3	0.0584361	0.71962	0.979242
PheCode:742.8	ART4	Inverse variance weighted	3	0.1573	0.461462	0.890616
PheCode:742.9	ART4	Inverse variance weighted	3	0.0791155	0.039403	1.17701
PheCode:742	ART4	Inverse variance weighted	3	0.0957792	0.745767	1.03154
PheCode:743.1	ART4	Inverse variance weighted	3	0.0448797	0.0331449	0.90882
PheCode:743.11	ART4	Inverse variance weighted	3	0.0481742	0.0240354	0.896992
PheCode:743.13	ART4	Inverse variance weighted	3	0.153088	0.914724	0.983741
PheCode:743.2	ART4	Inverse variance weighted	3	0.211661	0.596849	1.11846
PheCode:743.9	ART4	Inverse variance weighted	3	0.151822	0.104835	0.781741
PheCode:743	ART4	Inverse variance weighted	3	0.041193	0.0233262	0.910804
PheCode:745	ART4	Inverse variance weighted	3	0.0400114	0.274484	0.957218
PheCode:747.1	ART4	Inverse variance weighted	3	0.0693548	0.232873	0.920591
PheCode:747.11	ART4	Inverse variance weighted	3	0.145426	0.87612	1.02293
PheCode:747.13	ART4	Inverse variance weighted	3	0.0835303	0.120723	0.878431
PheCode:747	ART4	Inverse variance weighted	3	0.0670152	0.260455	0.92736
PheCode:750	ART4	Inverse variance weighted	3	0.132825	0.437306	0.901972
PheCode:751.1	ART4	Inverse variance weighted	3	0.130523	0.728359	0.95568
PheCode:751.2	ART4	Inverse variance weighted	3	0.120535	0.14135	1.19397
PheCode:751	ART4	Inverse variance weighted	3	0.0881481	0.450349	1.0688
PheCode:756	ART4	Inverse variance weighted	3	0.195566	0.160629	1.3157
PheCode:760	ART4	Inverse variance weighted	3	0.0345576	0.816719	0.992023
PheCode:761	ART4	Inverse variance weighted	3	0.0835065	0.500468	1.05788
PheCode:764	ART4	Inverse variance weighted	3	0.0726116	0.101537	1.12625
PheCode:766	ART4	Inverse variance weighted	3	0.163784	0.537301	1.10632
PheCode:770	ART4	Inverse variance weighted	3	0.139102	0.0431972	1.32477
PheCode:771.1	ART4	Inverse variance weighted	3	0.0889924	0.688177	0.964915
PheCode:771	ART4	Inverse variance weighted	3	0.0704707	0.576806	0.961437
PheCode:772	ART4	Inverse variance weighted	3	0.185049	0.859854	1.03321
PheCode:773	ART4	Inverse variance weighted	3	0.0451304	0.247688	0.949167
PheCode:781	ART4	Inverse variance weighted	3	0.0816444	0.768737	1.0243
PheCode:782.3	ART4	Inverse variance weighted	3	0.087217	0.518918	0.945297
PheCode:782	ART4	Inverse variance weighted	3	0.0830529	0.883928	0.987948
PheCode:783	ART4	Inverse variance weighted	3	0.0560728	0.54445	0.966585
PheCode:785	ART4	Inverse variance weighted	3	0.0358551	0.451995	0.973394
PheCode:788	ART4	Inverse variance weighted	3	0.037445	0.317961	0.963296
PheCode:789	ART4	Inverse variance weighted	3	0.0332807	0.121522	1.05288
PheCode:790.6	ART4	Inverse variance weighted	3	0.086992	0.480955	0.940532
PheCode:790	ART4	Inverse variance weighted	3	0.0915896	0.537858	0.945138
PheCode:791	ART4	Inverse variance weighted	3	0.15307	0.306636	0.855145
PheCode:793.2	ART4	Inverse variance weighted	3	0.148134	0.971519	0.994725
PheCode:793	ART4	Inverse variance weighted	3	0.133279	0.897711	0.983012
PheCode:798.1	ART4	Inverse variance weighted	3	0.144509	0.0732552	0.771939
PheCode:798	ART4	Inverse variance weighted	3	0.0796763	0.135778	0.887938
PheCode:800.1	ART4	Inverse variance weighted	3	0.0830903	0.903992	0.990028
PheCode:800.3	ART4	Inverse variance weighted	3	0.0762746	0.447358	0.943692
PheCode:800.4	ART4	Inverse variance weighted	3	0.127431	0.650735	1.05939
PheCode:800	ART4	Inverse variance weighted	3	0.0418973	0.130053	0.938542
PheCode:801.1	ART4	Inverse variance weighted	3	0.110217	0.907235	1.01293
PheCode:801	ART4	Inverse variance weighted	3	0.0732922	0.832616	1.01561
PheCode:802	ART4	Inverse variance weighted	3	0.131227	0.832414	0.972613
PheCode:803.1	ART4	Inverse variance weighted	3	0.0856193	0.54481	1.05321
PheCode:803.2	ART4	Inverse variance weighted	3	0.0522198	0.105114	0.918857
PheCode:803.3	ART4	Inverse variance weighted	3	0.121227	0.393455	0.90172
PheCode:803	ART4	Inverse variance weighted	3	0.0605887	0.453647	0.955613
PheCode:804	ART4	Inverse variance weighted	3	0.0609413	0.451073	0.955112
PheCode:805	ART4	Inverse variance weighted	3	0.0958574	0.136588	0.867019
PheCode:807	ART4	Inverse variance weighted	3	0.126775	0.44581	0.907869
PheCode:809	ART4	Inverse variance weighted	3	0.112884	0.111169	0.83542
PheCode:818	ART4	Inverse variance weighted	3	0.156345	0.333764	0.859747
PheCode:819	ART4	Inverse variance weighted	3	0.0651054	0.0948482	0.896955
PheCode:823	ART4	Inverse variance weighted	3	0.0865128	0.943669	0.993906
PheCode:830	ART4	Inverse variance weighted	3	0.0770027	0.287223	1.0854
PheCode:835	ART4	Inverse variance weighted	3	0.0503512	0.438413	0.961735
PheCode:836	ART4	Inverse variance weighted	3	0.153301	0.713925	1.05781
PheCode:850	ART4	Inverse variance weighted	3	0.048841	0.7733	1.01417
PheCode:853	ART4	Inverse variance weighted	3	0.157527	0.587869	0.918174
PheCode:854	ART4	Inverse variance weighted	3	0.0835065	0.793718	1.02208
PheCode:857	ART4	Inverse variance weighted	3	0.100499	0.807941	0.975866
PheCode:858	ART4	Inverse variance weighted	3	0.063054	0.97456	0.997991
PheCode:859	ART4	Inverse variance weighted	3	0.062123	0.982914	0.99867
PheCode:870.3	ART4	Inverse variance weighted	3	0.125293	0.835402	1.02638
PheCode:870	ART4	Inverse variance weighted	3	0.120522	0.876207	1.01895
PheCode:871	ART4	Inverse variance weighted	3	0.0546643	0.0243945	1.13093
PheCode:907	ART4	Inverse variance weighted	3	0.0972897	0.387919	0.919432
PheCode:915	ART4	Inverse variance weighted	3	0.0539362	0.511289	1.03606
PheCode:916	ART4	Inverse variance weighted	3	0.0913812	0.937745	0.992888
PheCode:939	ART4	Inverse variance weighted	3	0.0770027	0.413539	0.938978
PheCode:946	ART4	Inverse variance weighted	3	0.18875	0.754452	1.06081
PheCode:960.2	ART4	Inverse variance weighted	3	0.055049	0.475867	1.04003
PheCode:960	ART4	Inverse variance weighted	3	0.0521875	0.575576	1.02965
PheCode:961.1	ART4	Inverse variance weighted	3	0.119415	0.243495	1.14944
PheCode:961	ART4	Inverse variance weighted	3	0.0996292	0.330138	1.10189
PheCode:965.1	ART4	Inverse variance weighted	3	0.104308	0.98162	1.00241
PheCode:965	ART4	Inverse variance weighted	3	0.0652556	0.417946	0.948516
PheCode:966	ART4	Inverse variance weighted	3	0.156345	0.800416	0.961246
PheCode:967	ART4	Inverse variance weighted	3	0.14544	0.898333	0.981589
PheCode:969	ART4	Inverse variance weighted	3	0.0802734	0.917554	1.00834
PheCode:979	ART4	Inverse variance weighted	3	0.133959	0.154721	0.826438
PheCode:990	ART4	Inverse variance weighted	3	0.0634939	0.317673	1.0655
PheCode:994.2	ART4	Inverse variance weighted	3	0.0665378	0.755181	0.979466
PheCode:994	ART4	Inverse variance weighted	3	0.0665378	0.755181	0.979466

## Sheet: supplemental table 6
supplemental table 6. Phe-MR analysis results of SOD2
outcome	exposure	method	nsnp	se	pval	OR
PheCode:276.5	SOD2	Inverse variance weighted	3	0.073894	0.000529169	1.29186
PheCode:594.3	SOD2	Inverse variance weighted	3	0.0942906	0.00105368	0.734272
PheCode:502	SOD2	Inverse variance weighted	3	0.13164	0.00169611	0.66153
PheCode:594	SOD2	Inverse variance weighted	3	0.0818469	0.00203514	0.776854
PheCode:615	SOD2	Inverse variance weighted	3	0.0633502	0.00316038	0.829452
PheCode:854	SOD2	Inverse variance weighted	3	0.092676	0.00418326	1.30398
PheCode:396	SOD2	Inverse variance weighted	3	0.121127	0.0098517	1.36701
PheCode:292.3	SOD2	Inverse variance weighted	3	0.148064	0.010152	0.683441
PheCode:381.11	SOD2	Inverse variance weighted	3	0.133856	0.012199	1.39862
PheCode:747.11	SOD2	Inverse variance weighted	3	0.161498	0.0129867	0.669528
PheCode:381	SOD2	Inverse variance weighted	3	0.0869023	0.019327	1.22541
PheCode:594.2	SOD2	Inverse variance weighted	3	0.143024	0.023821	0.723804
PheCode:557.1	SOD2	Inverse variance weighted	3	0.0916033	0.0241837	0.813433
PheCode:281.11	SOD2	Inverse variance weighted	3	0.142922	0.0255033	1.37609
PheCode:614.51	SOD2	Inverse variance weighted	3	0.108137	0.0266739	0.786896
PheCode:374.1	SOD2	Inverse variance weighted	3	0.120181	0.0283293	1.3015
PheCode:727.5	SOD2	Inverse variance weighted	3	0.160591	0.0295211	0.705027
PheCode:729.1	SOD2	Inverse variance weighted	3	0.123641	0.0295218	1.30878
PheCode:681.1	SOD2	Inverse variance weighted	3	0.164293	0.03053	1.42674
PheCode:251.1	SOD2	Inverse variance weighted	3	0.128198	0.0317919	1.31685
PheCode:696.41	SOD2	Inverse variance weighted	3	0.095603	0.0319203	0.81456
PheCode:458.1	SOD2	Inverse variance weighted	3	0.107022	0.0333587	1.25573
PheCode:557	SOD2	Inverse variance weighted	3	0.0862207	0.0352163	0.833961
PheCode:386	SOD2	Inverse variance weighted	3	0.0505619	0.037954	1.11064
PheCode:292	SOD2	Inverse variance weighted	3	0.0578436	0.0381401	0.886983
PheCode:531.3	SOD2	Inverse variance weighted	3	0.0722129	0.0393402	1.16044
PheCode:612.2	SOD2	Inverse variance weighted	3	0.134074	0.040469	1.31615
PheCode:612	SOD2	Inverse variance weighted	3	0.127722	0.0410537	1.29814
PheCode:251	SOD2	Inverse variance weighted	3	0.127859	0.041598	1.2976
PheCode:280.1	SOD2	Inverse variance weighted	3	0.046189	0.0423381	1.09831
PheCode:345.1	SOD2	Inverse variance weighted	3	0.130373	0.0450331	0.770041
PheCode:281.1	SOD2	Inverse variance weighted	3	0.11951	0.0485142	1.26589
PheCode:508	SOD2	Inverse variance weighted	3	0.0874488	0.0494121	0.842115
PheCode:418	SOD2	Inverse variance weighted	3	0.0236162	0.0533344	0.955394
PheCode:531	SOD2	Inverse variance weighted	3	0.046229	0.0548579	1.09282
PheCode:653	SOD2	Inverse variance weighted	3	0.146036	0.0574238	1.3198
PheCode:729	SOD2	Inverse variance weighted	3	0.0505619	0.0586753	1.10031
PheCode:560	SOD2	Inverse variance weighted	3	0.062119	0.060727	1.12356
PheCode:214.1	SOD2	Inverse variance weighted	3	0.0580618	0.0609549	1.11494
PheCode:289.5	SOD2	Inverse variance weighted	3	0.172739	0.0622767	1.37994
PheCode:574	SOD2	Inverse variance weighted	3	0.0322559	0.0649905	0.942214
PheCode:530.2	SOD2	Inverse variance weighted	3	0.0957811	0.06757	1.19134
PheCode:401.22	SOD2	Inverse variance weighted	3	0.100078	0.0696075	0.833946
PheCode:575.7	SOD2	Inverse variance weighted	3	0.104567	0.072426	0.828742
PheCode:750	SOD2	Inverse variance weighted	3	0.14749	0.0725576	0.767333
PheCode:291	SOD2	Inverse variance weighted	3	0.15495	0.0758071	1.31669
PheCode:338	SOD2	Inverse variance weighted	3	0.140799	0.0823692	1.27709
PheCode:703.1	SOD2	Inverse variance weighted	3	0.125982	0.0827836	1.24427
PheCode:214	SOD2	Inverse variance weighted	3	0.049592	0.0829877	1.08978
PheCode:281	SOD2	Inverse variance weighted	3	0.116462	0.083523	1.2233
PheCode:1002	SOD2	Inverse variance weighted	3	0.0535283	0.0851334	0.911962
PheCode:241.2	SOD2	Inverse variance weighted	3	0.150377	0.0854328	0.772094
PheCode:819	SOD2	Inverse variance weighted	3	0.0724308	0.0861725	1.13234
PheCode:454	SOD2	Inverse variance weighted	3	0.037065	0.0875073	1.06538
PheCode:427.5	SOD2	Inverse variance weighted	3	0.129184	0.0882093	0.802319
PheCode:710	SOD2	Inverse variance weighted	3	0.1581	0.0882835	1.30929
PheCode:741	SOD2	Inverse variance weighted	3	0.10069	0.0891549	1.18668
PheCode:575.2	SOD2	Inverse variance weighted	3	0.140701	0.0897679	1.26962
PheCode:280	SOD2	Inverse variance weighted	3	0.0450011	0.0902352	1.07922
PheCode:523.31	SOD2	Inverse variance weighted	3	0.161454	0.0902966	0.76073
PheCode:531.1	SOD2	Inverse variance weighted	3	0.157784	0.0909989	1.30562
PheCode:401.2	SOD2	Inverse variance weighted	3	0.094953	0.0925622	0.852387
PheCode:618.2	SOD2	Inverse variance weighted	3	0.061706	0.0937984	1.10894
PheCode:574.12	SOD2	Inverse variance weighted	3	0.0631786	0.0958996	0.900148
PheCode:764	SOD2	Inverse variance weighted	3	0.0807805	0.0970122	1.14346
PheCode:788	SOD2	Inverse variance weighted	3	0.0416379	0.0976957	1.07139
PheCode:480.11	SOD2	Inverse variance weighted	3	0.0996125	0.0977451	0.847939
PheCode:614.5	SOD2	Inverse variance weighted	3	0.0737768	0.103937	0.886951
PheCode:381.1	SOD2	Inverse variance weighted	3	0.102929	0.104078	1.18211
PheCode:375	SOD2	Inverse variance weighted	3	0.0835121	0.105544	1.14473
PheCode:626.2	SOD2	Inverse variance weighted	3	0.0937266	0.105655	1.16376
PheCode:571	SOD2	Inverse variance weighted	3	0.0731998	0.106611	0.888593
PheCode:512.9	SOD2	Inverse variance weighted	3	0.129799	0.107337	1.23246
PheCode:781	SOD2	Inverse variance weighted	3	0.0906332	0.108906	0.864766
PheCode:501	SOD2	Inverse variance weighted	3	0.161939	0.109454	1.2959
PheCode:386.9	SOD2	Inverse variance weighted	3	0.0580618	0.112131	1.09663
PheCode:608	SOD2	Inverse variance weighted	3	0.0742575	0.112244	0.888754
PheCode:184.11	SOD2	Inverse variance weighted	3	0.0859258	0.115759	1.1447
PheCode:509.1	SOD2	Inverse variance weighted	3	0.0874885	0.11591	0.871493
PheCode:740	SOD2	Inverse variance weighted	3	0.0249779	0.117526	1.03987
PheCode:624	SOD2	Inverse variance weighted	3	0.0491815	0.119442	1.07959
PheCode:242	SOD2	Inverse variance weighted	3	0.101381	0.120923	1.17027
PheCode:401	SOD2	Inverse variance weighted	3	0.0479694	0.122892	0.928667
PheCode:452	SOD2	Inverse variance weighted	3	0.165595	0.124073	0.775174
PheCode:204.12	SOD2	Inverse variance weighted	3	0.174088	0.125067	0.765654
PheCode:721	SOD2	Inverse variance weighted	3	0.0519186	0.126062	1.08267
PheCode:701.2	SOD2	Inverse variance weighted	3	0.0805624	0.131477	1.1292
PheCode:317.11	SOD2	Inverse variance weighted	3	0.144975	0.132753	0.804168
PheCode:401.1	SOD2	Inverse variance weighted	3	0.0486627	0.133525	0.929591
PheCode:560.4	SOD2	Inverse variance weighted	3	0.0678172	0.134221	1.1069
PheCode:790	SOD2	Inverse variance weighted	3	0.0491556	0.134406	1.07636
PheCode:721.1	SOD2	Inverse variance weighted	3	0.0557265	0.134525	1.08697
PheCode:300	SOD2	Inverse variance weighted	3	0.0478303	0.135016	0.931008
PheCode:701	SOD2	Inverse variance weighted	3	0.0569544	0.1359	1.08864
PheCode:454.1	SOD2	Inverse variance weighted	3	0.037759	0.13601	1.05791
PheCode:514	SOD2	Inverse variance weighted	3	0.0786054	0.136172	0.889463
PheCode:571.8	SOD2	Inverse variance weighted	3	0.127485	0.137468	0.827495
PheCode:289.4	SOD2	Inverse variance weighted	3	0.0764654	0.139469	0.893152
PheCode:285.2	SOD2	Inverse variance weighted	3	0.147611	0.14052	1.24304
PheCode:530.5	SOD2	Inverse variance weighted	3	0.155008	0.141116	1.25623
PheCode:594.1	SOD2	Inverse variance weighted	3	0.164557	0.141691	0.785198
PheCode:371.3	SOD2	Inverse variance weighted	3	0.0825563	0.141776	1.12896
PheCode:172.2	SOD2	Inverse variance weighted	3	0.0456977	0.144999	0.935568
PheCode:174	SOD2	Inverse variance weighted	3	0.0363132	0.145409	1.05429
PheCode:184.1	SOD2	Inverse variance weighted	3	0.0853565	0.147363	1.13165
PheCode:695	SOD2	Inverse variance weighted	3	0.0795126	0.148756	1.12166
PheCode:523.3	SOD2	Inverse variance weighted	3	0.111947	0.150006	0.851166
PheCode:696	SOD2	Inverse variance weighted	3	0.0822264	0.151895	0.888856
PheCode:145	SOD2	Inverse variance weighted	3	0.172803	0.154176	0.78174
PheCode:592.1	SOD2	Inverse variance weighted	3	0.0725287	0.159397	0.90298
PheCode:591	SOD2	Inverse variance weighted	3	0.035343	0.165005	1.0503
PheCode:592	SOD2	Inverse variance weighted	3	0.0707671	0.16535	0.90649
PheCode:686.3	SOD2	Inverse variance weighted	3	0.162078	0.165495	1.25204
PheCode:722.9	SOD2	Inverse variance weighted	3	0.0595656	0.167956	1.0856
PheCode:174.1	SOD2	Inverse variance weighted	3	0.0366352	0.168564	1.05173
PheCode:741.4	SOD2	Inverse variance weighted	3	0.201929	0.169409	1.31979
PheCode:530.1	SOD2	Inverse variance weighted	3	0.037023	0.170114	1.0521
PheCode:574.1	SOD2	Inverse variance weighted	3	0.0347696	0.172586	0.953683
PheCode:801.1	SOD2	Inverse variance weighted	3	0.091724	0.177465	0.883646
PheCode:574.11	SOD2	Inverse variance weighted	3	0.101106	0.179637	0.87313
PheCode:771	SOD2	Inverse variance weighted	3	0.0639106	0.180278	1.08941
PheCode:696.4	SOD2	Inverse variance weighted	3	0.0939519	0.181381	0.881996
PheCode:593	SOD2	Inverse variance weighted	3	0.0317222	0.18163	0.958512
PheCode:594.8	SOD2	Inverse variance weighted	3	0.0868174	0.182584	0.89073
PheCode:361	SOD2	Inverse variance weighted	3	0.0694003	0.18268	0.911668
PheCode:613.7	SOD2	Inverse variance weighted	3	0.147672	0.183291	0.821597
PheCode:619.3	SOD2	Inverse variance weighted	3	0.0736232	0.186017	1.10226
PheCode:300.1	SOD2	Inverse variance weighted	3	0.0499075	0.189049	0.936554
PheCode:440.2	SOD2	Inverse variance weighted	3	0.138055	0.189983	1.19834
PheCode:433.21	SOD2	Inverse variance weighted	3	0.1821	0.190225	0.787781
PheCode:506	SOD2	Inverse variance weighted	3	0.114167	0.191862	1.16067
PheCode:241	SOD2	Inverse variance weighted	3	0.116181	0.192823	0.85959
PheCode:990	SOD2	Inverse variance weighted	3	0.0703706	0.194686	0.912781
PheCode:442.11	SOD2	Inverse variance weighted	3	0.131364	0.195333	0.843571
PheCode:580.14	SOD2	Inverse variance weighted	3	0.218579	0.196975	0.754263
PheCode:202.2	SOD2	Inverse variance weighted	3	0.0928314	0.197094	0.88715
PheCode:793	SOD2	Inverse variance weighted	3	0.148024	0.198334	0.826624
PheCode:859	SOD2	Inverse variance weighted	3	0.0896978	0.19905	1.12209
PheCode:702	SOD2	Inverse variance weighted	3	0.0532129	0.201295	0.934261
PheCode:702.2	SOD2	Inverse variance weighted	3	0.0708069	0.201882	0.913598
PheCode:276	SOD2	Inverse variance weighted	3	0.046229	0.202884	1.06063
PheCode:420.3	SOD2	Inverse variance weighted	3	0.230807	0.203112	1.34146
PheCode:646	SOD2	Inverse variance weighted	3	0.0861939	0.203981	1.11571
PheCode:430.1	SOD2	Inverse variance weighted	3	0.137161	0.204716	1.19
PheCode:578.9	SOD2	Inverse variance weighted	3	0.0671212	0.205691	1.08865
PheCode:244.1	SOD2	Inverse variance weighted	3	0.117725	0.206431	1.16037
PheCode:818	SOD2	Inverse variance weighted	3	0.173732	0.206432	0.80292
PheCode:1015	SOD2	Inverse variance weighted	3	0.0605754	0.20801	1.07925
PheCode:550.1	SOD2	Inverse variance weighted	3	0.0331681	0.20913	0.959198
PheCode:351	SOD2	Inverse variance weighted	3	0.0360949	0.210947	0.955851
PheCode:272	SOD2	Inverse variance weighted	3	0.0408217	0.212665	0.950398
PheCode:747.1	SOD2	Inverse variance weighted	3	0.0769415	0.212694	0.90857
PheCode:564.8	SOD2	Inverse variance weighted	3	0.107691	0.213494	0.874617
PheCode:530	SOD2	Inverse variance weighted	3	0.0356434	0.213908	1.0453
PheCode:272.1	SOD2	Inverse variance weighted	3	0.0411315	0.214466	0.950222
PheCode:367.9	SOD2	Inverse variance weighted	3	0.145511	0.216013	0.835249
PheCode:272.11	SOD2	Inverse variance weighted	3	0.0403584	0.216144	0.951308
PheCode:823	SOD2	Inverse variance weighted	3	0.0960968	0.216755	0.888075
PheCode:472	SOD2	Inverse variance weighted	3	0.12608	0.217521	0.856008
PheCode:513	SOD2	Inverse variance weighted	3	0.190162	0.218169	0.791229
PheCode:180.1	SOD2	Inverse variance weighted	3	0.0966758	0.218478	1.12633
PheCode:614.53	SOD2	Inverse variance weighted	3	0.142141	0.220183	1.19038
PheCode:710.1	SOD2	Inverse variance weighted	3	0.164551	0.220478	1.22338
PheCode:530.3	SOD2	Inverse variance weighted	3	0.0904384	0.220713	0.895159
PheCode:652	SOD2	Inverse variance weighted	3	0.0979863	0.220722	1.12749
PheCode:627.3	SOD2	Inverse variance weighted	3	0.117773	0.221541	0.865913
PheCode:618	SOD2	Inverse variance weighted	3	0.0477774	0.222722	1.05999
PheCode:790.6	SOD2	Inverse variance weighted	3	0.0499472	0.223164	1.06273
PheCode:578.1	SOD2	Inverse variance weighted	3	0.0888948	0.228185	1.11307
PheCode:530.14	SOD2	Inverse variance weighted	3	0.039182	0.228424	1.04832
PheCode:427.7	SOD2	Inverse variance weighted	3	0.137732	0.231839	0.848168
PheCode:738.4	SOD2	Inverse variance weighted	3	0.100388	0.234219	0.887436
PheCode:681.6	SOD2	Inverse variance weighted	3	0.0534311	0.235376	0.938566
PheCode:537	SOD2	Inverse variance weighted	3	0.0676798	0.239201	1.08292
PheCode:197	SOD2	Inverse variance weighted	3	0.0306863	0.2414	1.0366
PheCode:626.13	SOD2	Inverse variance weighted	3	0.0881996	0.242937	0.902137
PheCode:480.1	SOD2	Inverse variance weighted	3	0.0916296	0.243881	0.898724
PheCode:530.11	SOD2	Inverse variance weighted	3	0.0388848	0.24487	1.04626
PheCode:198.6	SOD2	Inverse variance weighted	3	0.0844014	0.246451	1.10277
PheCode:801	SOD2	Inverse variance weighted	3	0.0815324	0.248115	0.910133
PheCode:427.9	SOD2	Inverse variance weighted	3	0.0639383	0.250236	1.07628
PheCode:510	SOD2	Inverse variance weighted	3	0.140346	0.250847	0.851157
PheCode:366.2	SOD2	Inverse variance weighted	3	0.0745692	0.251716	1.08923
PheCode:703	SOD2	Inverse variance weighted	3	0.14807	0.252571	1.18461
PheCode:516	SOD2	Inverse variance weighted	3	0.119956	0.254116	0.872145
PheCode:740.1	SOD2	Inverse variance weighted	3	0.0314685	0.256191	1.03638
PheCode:580	SOD2	Inverse variance weighted	3	0.1389	0.260891	0.855419
PheCode:618.6	SOD2	Inverse variance weighted	3	0.149905	0.261084	0.844958
PheCode:244	SOD2	Inverse variance weighted	3	0.0340177	0.2631	1.0388
PheCode:743.11	SOD2	Inverse variance weighted	3	0.0844305	0.263556	1.09899
PheCode:426.24	SOD2	Inverse variance weighted	3	0.162037	0.268005	1.1966
PheCode:1010	SOD2	Inverse variance weighted	3	0.0513537	0.268017	0.944706
PheCode:290.2	SOD2	Inverse variance weighted	3	0.152994	0.268498	0.844263
PheCode:411.1	SOD2	Inverse variance weighted	3	0.0556687	0.268628	1.06352
PheCode:747	SOD2	Inverse variance weighted	3	0.0744278	0.270187	0.921211
PheCode:327.3	SOD2	Inverse variance weighted	3	0.0736528	0.275207	1.08368
PheCode:149	SOD2	Inverse variance weighted	3	0.177941	0.275306	1.21424
PheCode:174.11	SOD2	Inverse variance weighted	3	0.0377487	0.276415	1.04194
PheCode:428.1	SOD2	Inverse variance weighted	3	0.115163	0.276485	0.882209
PheCode:295	SOD2	Inverse variance weighted	3	0.135839	0.277173	1.15907
PheCode:41.4	SOD2	Inverse variance weighted	3	0.108242	0.277363	1.12477
PheCode:578	SOD2	Inverse variance weighted	3	0.0386558	0.281627	1.0425
PheCode:389.4	SOD2	Inverse variance weighted	3	0.172642	0.282515	1.20386
PheCode:681.5	SOD2	Inverse variance weighted	3	0.0531154	0.284152	0.944699
PheCode:458	SOD2	Inverse variance weighted	3	0.0514511	0.284634	1.05659
PheCode:274	SOD2	Inverse variance weighted	3	0.0823204	0.285019	0.915752
PheCode:599.2	SOD2	Inverse variance weighted	3	0.0486219	0.287109	0.949559
PheCode:516.1	SOD2	Inverse variance weighted	3	0.130823	0.288859	0.870442
PheCode:420	SOD2	Inverse variance weighted	3	0.0874488	0.28968	1.09701
PheCode:300.12	SOD2	Inverse variance weighted	3	0.147427	0.292802	0.856336
PheCode:526	SOD2	Inverse variance weighted	3	0.167896	0.294723	1.19235
PheCode:528.5	SOD2	Inverse variance weighted	3	0.174653	0.295408	1.20051
PheCode:742	SOD2	Inverse variance weighted	3	0.0729418	0.296549	0.926685
PheCode:274.1	SOD2	Inverse variance weighted	3	0.100605	0.297138	0.900424
PheCode:172.3	SOD2	Inverse variance weighted	3	0.151863	0.297435	1.17144
PheCode:199	SOD2	Inverse variance weighted	3	0.10413	0.297774	0.897248
PheCode:433.2	SOD2	Inverse variance weighted	3	0.0744868	0.297867	0.925388
PheCode:596.5	SOD2	Inverse variance weighted	3	0.0961592	0.299925	1.10482
PheCode:614	SOD2	Inverse variance weighted	3	0.0628306	0.300219	0.936983
PheCode:618.1	SOD2	Inverse variance weighted	3	0.051582	0.300954	1.0548
PheCode:550.4	SOD2	Inverse variance weighted	3	0.0650455	0.301015	1.06959
PheCode:681.3	SOD2	Inverse variance weighted	3	0.0531552	0.303015	0.946722
PheCode:599.3	SOD2	Inverse variance weighted	3	0.112899	0.303212	0.890264
PheCode:742.9	SOD2	Inverse variance weighted	3	0.0878614	0.304234	0.913686
PheCode:577.2	SOD2	Inverse variance weighted	3	0.172843	0.306233	1.19345
PheCode:384	SOD2	Inverse variance weighted	3	0.106328	0.307578	1.11459
PheCode:474.2	SOD2	Inverse variance weighted	3	0.116778	0.311685	0.888569
PheCode:619.5	SOD2	Inverse variance weighted	3	0.106728	0.313191	1.11365
PheCode:332	SOD2	Inverse variance weighted	3	0.116915	0.315784	1.12444
PheCode:597	SOD2	Inverse variance weighted	3	0.0619009	0.31592	1.06405
PheCode:253	SOD2	Inverse variance weighted	3	0.1485	0.318497	1.15967
PheCode:475	SOD2	Inverse variance weighted	3	0.0771596	0.31928	0.926032
PheCode:798	SOD2	Inverse variance weighted	3	0.0768003	0.319388	1.07947
PheCode:655	SOD2	Inverse variance weighted	3	0.0902715	0.320816	1.09376
PheCode:527	SOD2	Inverse variance weighted	3	0.146699	0.321174	0.864562
PheCode:550.3	SOD2	Inverse variance weighted	3	0.189333	0.322623	1.20595
PheCode:220	SOD2	Inverse variance weighted	3	0.127767	0.322819	1.13465
PheCode:531.2	SOD2	Inverse variance weighted	3	0.0616429	0.325854	1.06244
PheCode:743.1	SOD2	Inverse variance weighted	3	0.082195	0.32988	1.08338
PheCode:292.1	SOD2	Inverse variance weighted	3	0.113478	0.331783	0.895715
PheCode:535.1	SOD2	Inverse variance weighted	3	0.114127	0.333653	0.895533
PheCode:296.2	SOD2	Inverse variance weighted	3	0.0368865	0.334122	1.03627
PheCode:496.21	SOD2	Inverse variance weighted	3	0.0904202	0.335318	0.916571
PheCode:698	SOD2	Inverse variance weighted	3	0.139675	0.335476	0.87413
PheCode:741.2	SOD2	Inverse variance weighted	3	0.157659	0.335675	0.859173
PheCode:357	SOD2	Inverse variance weighted	3	0.133539	0.336806	0.879621
PheCode:415.2	SOD2	Inverse variance weighted	3	0.161164	0.336907	0.856616
PheCode:216	SOD2	Inverse variance weighted	3	0.0659487	0.337299	0.938682
PheCode:939	SOD2	Inverse variance weighted	3	0.0855895	0.339124	1.08525
PheCode:78	SOD2	Inverse variance weighted	3	0.123131	0.339223	1.12488
PheCode:426.31	SOD2	Inverse variance weighted	3	0.127342	0.339868	1.12923
PheCode:665	SOD2	Inverse variance weighted	3	0.0601481	0.340987	0.944335
PheCode:597.1	SOD2	Inverse variance weighted	3	0.0682535	0.341249	1.06711
PheCode:661	SOD2	Inverse variance weighted	3	0.087148	0.34137	1.08645
PheCode:580.1	SOD2	Inverse variance weighted	3	0.196409	0.346558	0.831207
PheCode:480	SOD2	Inverse variance weighted	3	0.073511	0.346806	0.933178
PheCode:195.1	SOD2	Inverse variance weighted	3	0.0315039	0.347434	1.03004
PheCode:496.2	SOD2	Inverse variance weighted	3	0.0851612	0.347898	0.923173
PheCode:204.1	SOD2	Inverse variance weighted	3	0.163047	0.352199	0.859257
PheCode:743	SOD2	Inverse variance weighted	3	0.0633161	0.35414	1.06042
PheCode:444	SOD2	Inverse variance weighted	3	0.129367	0.36076	0.888491
PheCode:362.4	SOD2	Inverse variance weighted	3	0.134509	0.361154	1.13069
PheCode:550.5	SOD2	Inverse variance weighted	3	0.0672437	0.362495	0.940604
PheCode:714	SOD2	Inverse variance weighted	3	0.0569544	0.364505	0.949664
PheCode:756	SOD2	Inverse variance weighted	3	0.160843	0.365647	1.15663
PheCode:277	SOD2	Inverse variance weighted	3	0.10413	0.371056	1.09762
PheCode:202	SOD2	Inverse variance weighted	3	0.0825422	0.373106	0.929119
PheCode:250.24	SOD2	Inverse variance weighted	3	0.16346	0.37391	1.15644
PheCode:523	SOD2	Inverse variance weighted	3	0.0937614	0.374221	0.920061
PheCode:575.8	SOD2	Inverse variance weighted	3	0.181054	0.375497	0.851757
PheCode:1008	SOD2	Inverse variance weighted	3	0.123349	0.375825	1.11543
PheCode:669	SOD2	Inverse variance weighted	3	0.082415	0.37633	1.07563
PheCode:368	SOD2	Inverse variance weighted	3	0.0797611	0.376891	0.931946
PheCode:686.1	SOD2	Inverse variance weighted	3	0.0887202	0.378488	0.92484
PheCode:204.4	SOD2	Inverse variance weighted	3	0.201011	0.379159	0.837965
PheCode:619.2	SOD2	Inverse variance weighted	3	0.0743462	0.380804	0.936919
PheCode:433.8	SOD2	Inverse variance weighted	3	0.110425	0.382042	0.907985
PheCode:645	SOD2	Inverse variance weighted	3	0.131045	0.383315	1.12103
PheCode:352.2	SOD2	Inverse variance weighted	3	0.141177	0.38402	1.13077
PheCode:716.1	SOD2	Inverse variance weighted	3	0.0667099	0.384985	1.05967
PheCode:244.4	SOD2	Inverse variance weighted	3	0.0348093	0.385358	1.03068
PheCode:1000	SOD2	Inverse variance weighted	3	0.162531	0.385585	0.868472
PheCode:327	SOD2	Inverse variance weighted	3	0.0719117	0.386424	1.06426
PheCode:165	SOD2	Inverse variance weighted	3	0.0759316	0.386674	1.06794
PheCode:198	SOD2	Inverse variance weighted	3	0.0409439	0.388746	1.03592
PheCode:425	SOD2	Inverse variance weighted	3	0.111533	0.38988	0.908555
PheCode:726.3	SOD2	Inverse variance weighted	3	0.133855	0.391723	1.12148
PheCode:427.42	SOD2	Inverse variance weighted	3	0.128553	0.393196	1.11601
PheCode:159	SOD2	Inverse variance weighted	3	0.0531154	0.397767	1.04594
PheCode:474	SOD2	Inverse variance weighted	3	0.102163	0.398316	0.917328
PheCode:705	SOD2	Inverse variance weighted	3	0.136845	0.401314	1.12171
PheCode:766	SOD2	Inverse variance weighted	3	0.114201	0.405119	0.909306
PheCode:342	SOD2	Inverse variance weighted	3	0.101422	0.40671	0.919294
PheCode:619.1	SOD2	Inverse variance weighted	3	0.144937	0.406972	1.12771
PheCode:339	SOD2	Inverse variance weighted	3	0.0447829	0.407722	0.963603
PheCode:575	SOD2	Inverse variance weighted	3	0.0634046	0.411907	0.949304
PheCode:567	SOD2	Inverse variance weighted	3	0.131343	0.413103	1.11349
PheCode:303	SOD2	Inverse variance weighted	3	0.169951	0.413806	0.870327
PheCode:378	SOD2	Inverse variance weighted	3	0.129005	0.414088	1.11111
PheCode:509.2	SOD2	Inverse variance weighted	3	0.112369	0.415045	0.912483
PheCode:433	SOD2	Inverse variance weighted	3	0.0448153	0.41617	0.964217
PheCode:184	SOD2	Inverse variance weighted	3	0.0795394	0.417251	1.06665
PheCode:172	SOD2	Inverse variance weighted	3	0.039693	0.417932	0.968359
PheCode:8.6	SOD2	Inverse variance weighted	3	0.13342	0.420357	1.1135
PheCode:200	SOD2	Inverse variance weighted	3	0.199495	0.421399	1.17397
PheCode:772	SOD2	Inverse variance weighted	3	0.150339	0.42149	0.886168
PheCode:530.12	SOD2	Inverse variance weighted	3	0.0742164	0.42291	1.06128
PheCode:335	SOD2	Inverse variance weighted	3	0.106862	0.427771	0.918748
PheCode:614.1	SOD2	Inverse variance weighted	3	0.0783521	0.428538	0.939854
PheCode:371	SOD2	Inverse variance weighted	3	0.0694814	0.429007	1.05649
PheCode:599	SOD2	Inverse variance weighted	3	0.0258633	0.435146	0.980018
PheCode:622.2	SOD2	Inverse variance weighted	3	0.101907	0.43729	0.923893
PheCode:195	SOD2	Inverse variance weighted	3	0.0308726	0.438961	1.02418
PheCode:727.1	SOD2	Inverse variance weighted	3	0.0749616	0.439199	1.0597
PheCode:737.3	SOD2	Inverse variance weighted	3	0.120496	0.441388	0.911408
PheCode:728.71	SOD2	Inverse variance weighted	3	0.0675413	0.442181	0.949418
PheCode:556	SOD2	Inverse variance weighted	3	0.148674	0.442529	1.12094
PheCode:556.1	SOD2	Inverse variance weighted	3	0.23493	0.443865	1.19708
PheCode:619	SOD2	Inverse variance weighted	3	0.0413627	0.446865	1.03196
PheCode:579.8	SOD2	Inverse variance weighted	3	0.0959761	0.448652	0.929863
PheCode:793.2	SOD2	Inverse variance weighted	3	0.164511	0.448815	0.882851
PheCode:255	SOD2	Inverse variance weighted	3	0.154572	0.449695	1.12394
PheCode:455	SOD2	Inverse variance weighted	3	0.04084	0.450846	1.03127
PheCode:771.1	SOD2	Inverse variance weighted	3	0.0860629	0.451739	1.06691
PheCode:613	SOD2	Inverse variance weighted	3	0.0885389	0.454496	1.06846
PheCode:798.1	SOD2	Inverse variance weighted	3	0.160585	0.454939	1.12749
PheCode:361.1	SOD2	Inverse variance weighted	3	0.133535	0.455482	0.905147
PheCode:165.1	SOD2	Inverse variance weighted	3	0.0858475	0.455562	0.937951
PheCode:783	SOD2	Inverse variance weighted	3	0.0624346	0.455603	0.954485
PheCode:385.3	SOD2	Inverse variance weighted	3	0.229778	0.456057	1.18681
PheCode:613.1	SOD2	Inverse variance weighted	3	0.145711	0.456523	1.1146
PheCode:471	SOD2	Inverse variance weighted	3	0.0689476	0.45667	0.949974
PheCode:411.2	SOD2	Inverse variance weighted	3	0.0382348	0.458139	1.02877
PheCode:836	SOD2	Inverse variance weighted	3	0.170088	0.460177	0.88195
PheCode:736	SOD2	Inverse variance weighted	3	0.0966705	0.461575	1.07377
PheCode:425.1	SOD2	Inverse variance weighted	3	0.113076	0.461718	0.920143
PheCode:720	SOD2	Inverse variance weighted	3	0.0649482	0.462704	0.953422
PheCode:440	SOD2	Inverse variance weighted	3	0.10829	0.462718	1.08277
PheCode:428	SOD2	Inverse variance weighted	3	0.0733084	0.463539	0.947681
PheCode:427.3	SOD2	Inverse variance weighted	3	0.0693607	0.463681	1.05214
PheCode:427.2	SOD2	Inverse variance weighted	3	0.0342358	0.464471	0.975267
PheCode:414	SOD2	Inverse variance weighted	3	0.133114	0.464675	0.907258
PheCode:318	SOD2	Inverse variance weighted	3	0.0296049	0.465872	1.02182
PheCode:427.6	SOD2	Inverse variance weighted	3	0.185511	0.468573	1.14392
PheCode:411.8	SOD2	Inverse variance weighted	3	0.0342755	0.471153	1.02501
PheCode:495	SOD2	Inverse variance weighted	3	0.0541909	0.472977	0.961857
PheCode:379.3	SOD2	Inverse variance weighted	3	0.0924579	0.475024	1.06828
PheCode:636.2	SOD2	Inverse variance weighted	3	0.22161	0.475281	1.17141
PheCode:715	SOD2	Inverse variance weighted	3	0.0961764	0.477118	0.933909
PheCode:592.12	SOD2	Inverse variance weighted	3	0.130906	0.477306	0.911168
PheCode:803	SOD2	Inverse variance weighted	3	0.0433597	0.478053	1.03124
PheCode:198.3	SOD2	Inverse variance weighted	3	0.100291	0.482069	1.07305
PheCode:443	SOD2	Inverse variance weighted	3	0.0631288	0.482632	1.04532
PheCode:965.1	SOD2	Inverse variance weighted	3	0.11598	0.48269	1.08482
PheCode:979	SOD2	Inverse variance weighted	3	0.148799	0.483244	1.10996
PheCode:402	SOD2	Inverse variance weighted	3	0.147075	0.488154	0.903066
PheCode:276.13	SOD2	Inverse variance weighted	3	0.125782	0.489138	0.916677
PheCode:41	SOD2	Inverse variance weighted	3	0.0748895	0.489142	1.05316
PheCode:835	SOD2	Inverse variance weighted	3	0.0363227	0.490684	1.02535
PheCode:290	SOD2	Inverse variance weighted	3	0.088579	0.492745	0.941048
PheCode:211	SOD2	Inverse variance weighted	3	0.054659	0.493925	1.0381
PheCode:967	SOD2	Inverse variance weighted	3	0.167046	0.494519	1.12088

## Sheet: supplemental table 7
Exposure	Outcome	OR	SE	Pval	Phenotype Category
LILRB2	Ulceration of intestine	0.68	0.13	0.0037	digestive
LILRB2	Other disorders of bladder	0.91	0.035	0.0054	genitourinary
LILRB2	Mucous polyp of cervix	0.85	0.059	0.0056	genitourinary
LILRB2	Symptoms of the muscles	1.41	0.13	0.008	symptoms
LILRB2	Bipolar	0.76	0.11	0.0087	mental disorders
LILRB2	Other mental disorder	1.06	0.022	0.0088	mental disorders
LILRB2	Esophageal bleeding (varices/hemorrhage)	1.2	0.084	0.027	digestive
LILRB2	Cholecystitis without cholelithiasis	1.16	0.066	0.027	digestive
LILRB2	Symptoms affecting skin	1.1	0.046	0.033	dermatologic
LILRB2	Secondary malignancy of bone	1.17	0.074	0.034	neoplasms
LILRB2	Other local infections of skin and subcutaneous tissue	0.9	0.051	0.034	dermatologic
LILRB2	Rheumatoid arthritis and other inflammatory polyarthropathies	0.9	0.05	0.036	musculoskeletal
LILRB2	Rheumatoid arthritis	0.9	0.052	0.036	musculoskeletal
LILRB2	Carbuncle and furuncle	0.86	0.072	0.04	dermatologic
LILRB2	Ulceration of the lower GI tract	0.81	0.11	0.041	digestive
LILRB2	Atherosclerosis	0.83	0.095	0.042	circulatory system
LILRB2	Disorder of skin and subcutaneous tissue NOS	0.91	0.045	0.044	dermatologic
LILRB2	Type 1 diabetes	0.87	0.067	0.044	endocrine/metabolic
LILRB2	Polymyalgia Rheumatica	0.82	0.1	0.046	musculoskeletal
LILRB2	Spondylosis and allied disorders	0.92	0.045	0.047	musculoskeletal
LILRB2	Malunion and nonunion of fracture	0.83	0.097	0.048	musculoskeletal
